# Supplementary material for: Amerindian ancestry proportion as a risk factor for inflammatory bowel diseases: results from a Latin American Andean cohort
Source: Front Med (Lausanne). 2023 Oct 27;10:1258395. doi: 10.3389/fmed.2023.1258395 (PMC10642057; doi:10.3389/fmed.2023.1258395)
Supplement: Supplementary file 2 [file Data_Sheet_1.xlsx]

## Sheet: ListSNP
	Chr	Pos_hg19(Mb)	GWAS_SNP	GWAS_risk	GWAS_nonrisk	p_GWAS	OR_CD	95%CI	Genes
CD-Jostin	1	78.37-78.87	rs17391694	C	T	0.0004619	1.134	1.077-1.194	(5)
CD-Jostin	1	114.05-114.55	rs6679677§	C	A	1.834e-07	1.196	1.129-1.268	PTPN22,DCLRE1B,(7)
CD-Jostin	1	120.2-120.7	rs3897478	T	C	0.0001338	1.161	1.101-1.224	ADAM30,(5)
CD-Jostin	1	172.6-173.1	rs9286879	G	A	6.195e-15	1.125	1.083-1.167	FASLG,TNFSF18,(0)
CD-Liu	1	63049593	rs1748195	G	C	7.12579e-08	1.07026	1.04-1.10
CD-Liu	1	186875459	rs10798069	A	C	4.24713e-09	0.932033	0.91-0.95	PTGS2,PLA2G4A
CD-Liu	1	198598663	rs7555082	A	G	1.4697e-10	1.13175	1.09-1.18	PTPRC
UC-Jostin	1	2.25-2.75	rs10797432	C	T	5.182e-09	1.078	1.041-1.116	TNFRSF14,MMEL1,PLCH2,(8)
UC-Jostin	1	19.88-20.42**	rs6426833	A	G	3.188e-31	1.265	1.221-1.31	(9)
UC-Jostin	1	199.84-200.34	rs2816958	G	A	1.707e-06	1.23	1.161-1.302	(3)
UC-Liu	1	101466054	rs11583043	A	G	6.05067e-08	1.07975	1.05-1.11	EDG1
IBD-Jostin	1	0.99-1.49	rs12103	A	G	1.525e-07	1.099	1.059-1.139	TNFRSF18,TNFRSF4,(30)
IBD-Jostin	1	7.77-8.27	rs35675666	G	T	1.314e-09	1.112	1.07-1.156	TNFRSF9,(6)
IBD-Jostin	1	22.45-22.95	rs12568930†	T	C	1.628e-09	1.095	1.054-1.138	(3)
IBD-Jostin	1	67.4-67.95**	rs11209026†	G	A	4.395e-66	2.013	1.885-2.15	IL23R,IL12RB2,(4)
IBD-Jostin	1	70.74-71.24	rs2651244†	G	A	0.9065	1.015	0.986-1.044	(3)
IBD-Jostin	1	151.54-152.04	rs4845604†	G	A	1.172e-06	1.144	1.098-1.192	RORC,(14)
IBD-Jostin	1	155.22-156.12	rs670523†	A	G	0.0006282	1.06	1.028-1.092	UBQLN4,RIT1,MSTO1,(28)
IBD-Jostin	1	160.6-161.1	rs4656958†	G	A	9.035e-06	1.061	1.029-1.094	CD48,SLAMF1,ITLN1,CD244,F11R,USF1,SLAMF7,ARHGAP30,(8)
IBD-Jostin	1	161.22-161.72	rs1801274†	A	G	4.685e-14	1.124	1.092-1.157	FCGR2A,FCGR2B,FCGR3A,HSPA6,FCGR3B,FCRLA,(9)
IBD-Jostin	1	197.33-197.87	rs2488389	A	G	0.0006521	1.115	1.077-1.153	C1orf53,(2)
IBD-Jostin	1	200.62-201.12	rs7554511	C	A	1.423e-13	1.164	1.128-1.202	KIF21B,(6)
IBD-Jostin	1	206.68-207.18	rs3024505†	A	G	4.476e-21	1.208	1.163-1.254	IL10,IL20,IL19,IL24,PIGR,MAPKAPK2,FAIM3,RASSF5,(3)
IBD-Liu	1	92554283	rs34856868	A	G	9.79882e-09	0.822608	0.77-0.88
IBD-Liu	1	169519049	rs6025	A	G	2.51274e-08	0.837361	0.79-0.89	SELP,SELE,SELL
CD-Jostin	2	27.38-27.88	rs1728918	A	G	2.162e-05	1.123	1.086-1.16	UCN,(23)
CD-Jostin	2	62.3-62.8	rs10865331	A	G	0.005676	1.098	1.062-1.134	(3)
CD-Jostin	2	230.84-231.34	rs6716753	C	T	1.231e-08	1.134	1.089-1.18	SP140,(5)
CD-Jostin	2	233.87-234.42	rs12994997	A	G	1.489e-37	1.233	1.193-1.274	ATG16L1, INPP5D, (7)
CD-Liu	2	145492382	rs11681525	C	G	4.08305e-11	0.863767	0.83-0.90
CD-Liu	2	242737341	rs35320439	G	A	9.89474e-10	1.08769	1.06-1.12	PDCD1,ATG4B
UC-Jostin	2	198.18-199.12	rs1016883	G	A	0.0002407	1.1	1.051-1.15	RFTN2,PLCL1,(7)
UC-Jostin	2	199.27-200.12*	rs17229285	C	T	6.675e-05	1.117	1.079-1.157	(0)
UC-Liu	2	204592021	rs3116494	G	A	1.30402e-07	1.08031	1.05-1.11	ICOS,CD28,CTLA4
IBD-Jostin	2	24.87-25.37	rs6545800†	T	C	0.0002947	1.109	1.077-1.141	ADCY3,(6)
IBD-Jostin	2	28.36-28.86	rs925255†	C	T	3.266e-06	1.092	1.061-1.124	FOSL2,BRE,(1)
IBD-Jostin	2	43.56-44.06	rs10495903†	T	C	3.572e-07	1.086	1.041-1.131	(5)
IBD-Jostin	2	60.95-61.45	rs7608910	G	A	5.756e-15	1.138	1.105-1.171	REL,C2orf74,KIAA1841,AHSA2,(6)
IBD-Jostin	2	65.42-65.92	rs6740462	A	C	0.00234	1.081	1.046-1.116	SPRED2,(1)
IBD-Jostin	2	102.41-103.31*	rs917997†	T	C	1.128e-09	1.103	1.067-1.14	IL1R2,IL18RAP,IL18R1,IL1R1,IL1RL1,IL1RL2,(3)
IBD-Jostin	2	162.85-163.35	rs2111485	A	G	0.004507	1.066	1.035-1.097	IFIH1,(5)
IBD-Jostin	2	191.67-192.17	rs1517352	C	A	1.142e-05	1.077	1.046-1.109	STAT1,STAT4,(2)
IBD-Jostin	2	218.89-219.39	rs2382817	A	C	3.769e-07	1.073	1.042-1.104	SLC11A1,CXCR2,CXCR1,PNKD,ARPC2,TMBIM1,CTDSP1,(8)
IBD-Jostin	2	241.31-241.83*	rs3749171†	T	C	8.174e-11	1.135	1.093-1.177	GPR35,(12)
IBD-Liu	2	160794008	rs4664304	A	G	2.61038e-08	1.05762	1.04-1.08	LY75
IBD-Liu	2	228660112	rs111781203	G	A	2.15805e-10	0.935981	0.92-0.96	CCL20
CD-Liu	3	141105570	rs724016	G	A	3.36417e-06	1.05729	1.03-1.08
UC-Jostin	3	52.8-53.3	rs9847710	C	T	1.799e-06	1.064	1.027-1.102	PRKCD,ITIH4,(8)
UC-Liu	3	46457412	rs113010081	G	A	9.01672e-10	1.13549	1.09-1.18	FLJ78302,LTF,CCR1,CCR3,CCR5	CCR2
UC-Liu	3	101569726	rs616597	A	C	9.33503e-06	0.93445	0.91-0.96	NFKBIZ
IBD-Jostin	3	18.51-19.01	rs4256159†	T	C	6.365e-06	1.107	1.063-1.152	(0)
IBD-Jostin	3	47.96-49.96**	rs3197999	A	G	2.745e-23	1.18	1.144-1.216	MST1,PFKFB4,MST1R,UCN2,GPX1,IP6K2,BSN,IP6K1,USP4,(56)
CD-Jostin	4	48.11-48.61	rs6837335	G	A	0.002279	1.086	1.049-1.123	TXK,TEC,SLC10A4,(3)
CD-Jostin	4	102.61-103.11	rs13126505	A	G	5.726e-05	1.172	1.1-1.248	(1)
UC-Jostin	4	103.26-103.76	rs3774959	A	G	0.0001935	1.118	1.077-1.159	NFKB1,MANBA,(2)
UC-Liu	4	106075498	rs2189234	A	C	1.9499e-10	1.08471	1.06-1.11
IBD-Jostin	4	74.6-75.1	rs2472649†	G	A	0.001077	1.095	1.046-1.146	CXCL5,CXCL1,CXCL3,IL8,CXCL6,PF4,CXCL2,PF4V1,(3)
IBD-Jostin	4	122.91-123.53	rs7657746	A	G	0.0002304	1.116	1.08-1.154	IL2,IL21,(2)
IBD-Liu	4	3444503	rs2073505	A	G	1.45887e-07	1.09969	1.06-1.14
IBD-Liu	4	26132361	rs4692386	A	G	1.21194e-08	0.943673	0.93-0.96
IBD-Liu	4	38325036	rs6856616	G	A	9.7189e-07	1.09792	1.06-1.14
CD-Jostin	5	55.18-55.68	rs10065637	C	T	5.799e-05	1.123	1.079-1.17	IL6ST,IL31RA,(1)
CD-Jostin	5	72.29-72.79	rs7702331	A	G	6.732e-05	1.088	1.05-1.126	(4)
CD-Jostin	5	173.09-173.59	rs17695092	T	G	0.001092	1.095	1.055-1.136	CPEB4,(2)
UC-Jostin	5	0.34-0.84	rs11739663	T	C	9.4e-07	1.071	1.027-1.117	SLC9A3,(8)
UC-Jostin	5	134.19-134.69	rs254560	A	G	1.378e-08	1.056	1.019-1.093	(6)
IBD-Jostin	5	10.44-10.94	rs2930047	C	T	0.0001043	1.065	1.034-1.096	DAP,(2)
IBD-Jostin	5	40.02-40.74**	rs11742570†	C	T	6.456e-27	1.198	1.164-1.234	PTGER4,(1)
IBD-Jostin	5	95.99-96.49	rs1363907	A	G	1.238e-07	1.068	1.037-1.099	ERAP2,ERAP1,LNPEP,(2)
IBD-Jostin	5	129.75-130.26	rs4836519†	T	C	0.01263	1.072	1.039-1.106	(1)
IBD-Jostin	5	130.36-132.01*	rs2188962†	T	C	2.181e-15	1.158	1.125-1.191	IRF1,IL13,CSF2,SLC22A4,IL4,IL3,IL5,PDLIM4,SLC22A5,ACSL6,(8)
IBD-Jostin	5	141.26-141.76	rs6863411†	T	A	2.114e-05	1.089	1.057-1.121	SPRY4,NDFIP1,(5)
IBD-Jostin	5	150.02-150.52	rs11741861†	G	A	1.896e-10	1.249	1.186-1.314	TNIP1,IRGM,ZNF300P1,(8)
IBD-Jostin	5	158.53-159.07**	rs6871626†	A	C	2.464e-16	1.181	1.146-1.216	IL12B,(3)
IBD-Jostin	5	176.54-177.04	rs12654812	A	G	0.0002599	1.068	1.036-1.1	DOK3,(17)
IBD-Liu	5	38867732	rs395157	A	G	2.22222e-20	1.09567	1.07-1.12	OSMR,FYB	LIFR,OSMR
IBD-Liu	5	71693899	rs4703855	A	G	7.15618e-11	0.931405	0.91-0.95
IBD-Liu	5	172324978	rs564349	G	A	1.53762e-07	1.0568	1.04-1.08	DUSP1
CD-Jostin	6	21.17-21.67	rs12663356	C	T	2.072e-05	1.095	1.06-1.131	(3)
CD-Jostin	6	31.02-31.52	rs9264942	C	T	5.862e-15	1.145	1.107-1.184	HLA-C,PSORS1C1,NFKBIL1,MICB,(18)
CD-Jostin	6	127.2-127.7	rs9491697	G	A	7.216e-06	1.077	1.042-1.112	(3)
CD-Jostin	6	127.99-128.49	rs13204742	T	G	3.116e-05	1.173	1.118-1.23	(2)
CD-Jostin	6	159.24-159.74	rs212388	C	T	2.245e-06	1.105	1.069-1.141	TAGAP,(5)
CD-Liu	6	382559	rs7773324	G	A	1.06106e-09	0.924277	0.90-0.95	IRF4,DUSP22
CD-Liu	6	3420406	rs13204048	G	A	2.89141e-08	0.93382	0.91-0.96
CD-Liu	6	149577079	rs7758080	G	A	7.2732e-09	1.07906	1.05-1.11	MAP3K7IP2
UC-Jostin	6	32.33-32.86	rs6927022	A	G	6.577e-62	1.444	1.387-1.503	HLA-DQB1,HLA-DRB1,HLA-DQA1,HLA-DRA,(12)
IBD-Jostin	6	14.46-14.96	rs17119	A	G	4.18e-09	1.071	1.032-1.11	(0)
IBD-Jostin	6	20.47-21.06*	rs9358372†	G	A	2.4e-05	1.089	1.057-1.121	(2)
IBD-Jostin	6	90.71-91.21	rs1847472	C	A	1.198e-06	1.06	1.029-1.092	(1)
IBD-Jostin	6	106.18-106.68	rs6568421†	G	A	4.766e-08	1.108	1.074-1.142	(2)
IBD-Jostin	6	111.55-112.09	rs3851228	T	A	2.216e-08	1.153	1.089-1.219	TRAF3IP2,FYN,REV3L,(2)
IBD-Jostin	6	137.75-138.25	rs6920220†	A	G	3.553e-08	1.102	1.064-1.141	TNFAIP3,(1)
IBD-Jostin	6	143.65-144.15	rs12199775	A	G	0.0001495	1.129	1.066-1.195	PHACTR2,(5)
IBD-Jostin	6	167.12-167.62	rs1819333†	T	G	6.136e-09	1.081	1.051-1.113	CCR6,RPS6KA2,RNASET2,(3)
CD-Jostin	7	26.63-27.13‡	rs10486483	A	G	0.0008614	1.089	1.048-1.13	(2)
CD-Jostin	7	27.92-28.42	rs864745	T	C	0.002051	1.087	1.052-1.123	CREB5,JAZF1,(1)
UC-Jostin	7	2.53-3.03	rs798502	A	C	8.582e-09	1.127	1.084-1.171	CARD11,GNA12,TTYH3,(4)
UC-Jostin	7	26.97-27.47‡	rs4722672	C	T	3.519e-05	1.091	1.043-1.14	(14)
UC-Jostin	7	107.18-107.72*	rs4380874	T	C	6.446e-16	1.137	1.097-1.177	DLD,(9)
UC-Jostin	7	128.32-128.82	rs4728142	A	G	2.764e-07	1.104	1.066-1.143	IRF5,TNPO3,TSPAN33,(11)
UC-Liu	7	17442679	rs1077773	G	A	5.9646e-09	0.930412	0.91-0.95	AHR
IBD-Jostin	7	49.94-50.55*	rs1456896	T	C	3.452e-07	1.088	1.055-1.123	ZPBP,IKZF1,(4)
IBD-Jostin	7	98.5-99	rs9297145	C	A	1.007e-06	1.082	1.047-1.117	SMURF1,(6)
IBD-Jostin	7	100.06-100.61	rs1734907†	A	G	0.0005445	1.114	1.071-1.158	EPO,(21)
IBD-Jostin	7	116.64-117.14	rs38904†	T	C	0.0003323	1.054	1.025-1.085	(6)
IBD-Liu	7	148220448	rs2538470	A	G	2.99906e-11	1.06989	1.05-1.09
CD-Jostin	8	90.62-91.12	rs7015630	T	C	1.02e-05	1.075	1.035-1.116	RIPK2,(4)
CD-Jostin	8	129.31-129.81	rs6651252	T	C	1.833e-06	1.185	1.128-1.246	(0)
UC-Liu	8	49129242	rs7011507	A	G	6.40334e-08	0.901338	0.87-0.94
IBD-Jostin	8	126.28-126.78	rs921720†	G	A	4.271e-09	1.081	1.049-1.113	TRIB1,(1)
IBD-Jostin	8	130.37-130.87	rs1991866	G	C	4.048e-07	1.054	1.024-1.084	(2)
IBD-Liu	8	27227554	rs17057051	G	A	5.49556e-08	0.942975	0.92-0.96	PTK2B
IBD-Jostin	9	4.73-5.23	rs10758669	C	A	7.516e-20	1.174	1.139-1.209	JAK2,(4)
IBD-Jostin	9	93.67-94.17	rs4743820†	T	C	6.972e-07	1.056	1.023-1.089	NFIL3,(2)
IBD-Jostin	9	117.3-117.89**	rs4246905	C	T	5.519e-18	1.142	1.106-1.178	TNFSF8,TNFSF15,TNC,(2)
IBD-Jostin	9	138.99-139.64*	rs10781499†	A	G	7.026e-26	1.188	1.154-1.222	CARD9,PMPCA,SDCCAG3,INPP5E,(19)
IBD-Jostin	10	5.83-6.33	rs12722515†	C	A	0.00103	1.102	1.06-1.147	IL2RA,IL15RA,(6)
IBD-Jostin	10	30.47-30.97	rs1042058†	C	T	5.067e-05	1.075	1.044-1.106	MAP3K8,(3)
IBD-Jostin	10	35.04-35.55	rs11010067†	G	C	2.956e-11	1.115	1.082-1.148	CREM,(3)
IBD-Jostin	10	59.74-60.24	rs2790216	G	A	0.0001335	1.066	1.029-1.104	CISD1,IPMK,(2)
IBD-Jostin	10	64.12-64.89**	rs10761659†	G	A	2.434e-20	1.166	1.134-1.2	(3)
IBD-Jostin	10	75.42-75.92	rs2227564†	C	T	0.2333	1.082	1.048-1.118	(13)
IBD-Jostin	10	80.78-81.28	rs1250546†	A	G	3.476e-06	1.096	1.065-1.128	(5)
IBD-Jostin	10	82-82.5	rs6586030†	G	A	1.528e-06	1.115	1.076-1.156	TSPAN14,C10orf58,(4)
IBD-Jostin	10	94.18-94.68	rs7911264	C	T	0.0005965	1.066	1.035-1.097	(4)
IBD-Jostin	10	101.03-101.53	rs4409764	T	G	1.963e-25	1.182	1.149-1.217	NKX2-3,(6)
IBD-Liu	10	104232716	rs3740415	G	A	1.02589e-07	0.945877	0.93-0.97	NFKB2
UC-Jostin	11	95.77-96.27	rs483905	A	G	3.818e-08	1.056	1.017-1.096	JRKL,MAML2,(2)
UC-Jostin	11	114.13-114.63	rs561722	C	T	2.556e-09	1.12	1.079-1.163	FAM55A,FAM55D,(5)
IBD-Jostin	11	1.62-2.12	rs907611	A	G	1.349e-06	1.068	1.035-1.101	TNNI2,LSP1,(17)
IBD-Jostin	11	58.08-58.58	rs10896794	T	C	4.317e-05	1.08	1.045-1.116	CNTF,LPXN,(8)
IBD-Jostin	11	60.52-61.02	rs11230563	C	T	2.26e-06	1.085	1.053-1.118	CD6,CD5,PTGDR2,(12)
IBD-Jostin	11	61.31-61.81	rs4246215†	T	G	4.02e-05	1.079	1.046-1.112	C11orf9,FADS1,FADS2,(12)
IBD-Jostin	11	63.85-64.39	rs559928	C	T	3.083e-05	1.101	1.061-1.142	CCDC88B,RPS6KA4,TRPT1,FLRT1,(20)
IBD-Jostin	11	65.4-65.9	rs2231884†	T	C	0.03673	1.083	1.044-1.122	RELA,FOSL1,CTSW,SNX32,(22)
IBD-Jostin	11	76.04-76.54	rs2155219†	T	G	2.334e-15	1.151	1.119-1.185	(5)
IBD-Jostin	11	86.87-87.37	rs6592362	A	G	0.006385	1.083	1.049-1.117	(1)
IBD-Jostin	11	118.49-118.99	rs630923†	C	A	0.03969	1.074	1.039-1.11	CXCR5,(17)
CD-Liu	12	6491125	rs7954567	A	G	1.29662e-09	1.08575	1.06-1.11	CD27,TNFRSF1A,LTBR
IBD-Jostin	12	12.4-12.9	rs11612508†	G	A	0.001697	1.058	1.025-1.091	LOH12CR1,(8)
IBD-Jostin	12	40.5-41.03*	rs11564258†	A	G	3.161e-15	1.334	1.217-1.461	LRRK2,MUC19
IBD-Jostin	12	47.95-48.45	rs11168249†	C	T	2.674e-05	1.054	1.024-1.084	VDR,(8)
IBD-Jostin	12	68.24-68.74	rs7134599†	A	G	4.85e-15	1.096	1.064-1.128	IFNG,IL26,IL22,(1)
IBD-Liu	12	112007756	rs653178	G	A	1.11182e-08	1.05801	1.04-1.08	SH2B3
IBD-Liu	12	120146925	rs11064881	A	G	5.95024e-08	1.10448	1.07-1.14
CD-Jostin	13	44.2-44.7	rs3764147	G	A	6.93e-09	1.155	1.112-1.199	LACC1,(3)
CD-Liu	13	43018030	rs9525625	A	G	1.4088e-09	1.0764	1.05-1.10	TNFSF11
IBD-Jostin	13	27.27-27.77	rs17085007†	C	T	9.333e-07	1.106	1.065-1.147	(2)
IBD-Jostin	13	40.45-41.26**	rs941823†	C	T	1.287e-06	1.071	1.036-1.107	(3)
IBD-Jostin	13	99.7-100.2	rs9557195	T	C	4.262e-06	1.112	1.075-1.151	GPR183,GPR18,(6)
IBD-Jostin	14	69.02-69.52	rs194749†	C	T	0.0003941	1.075	1.039-1.111	ZFP36L1,(4)
IBD-Jostin	14	75.45-75.95	rs4899554†	C	T	0.02154	1.083	1.042-1.125	FOS,MLH3,(6)
IBD-Jostin	14	88.22-88.72	rs8005161	T	C	2.286e-07	1.153	1.097-1.211	GPR65,GALC,(1)
CD-Jostin	15	38.64-39.14	rs16967103	C	T	1.331e-05	1.088	1.045-1.132	RASGRP1,SPRED1,(2)
UC-Jostin	15	41.29-41.81	rs28374715	A	G	5.274e-05	1.082	1.04-1.126	ITPKA,NDUFAF1,NUSAP1,(8)
IBD-Jostin	15	67.18-67.68	rs17293632†	T	C	7.899e-14	1.067	1.032-1.102	SMAD3,(2)
IBD-Jostin	15	90.92-91.42	rs7495132	C	T	0.0001432	1.134	1.082-1.189	CRTC3,(3)
CD-Jostin	16	50.31-51**	rs2066847§	T	C	1.049e-57	1.557	1.497-1.618	NOD2,ADCY7,(5)
UC-Jostin	16	30.22-30.72	rs11150589	T	C	0.0001349	1.09	1.052-1.128	ITGAL,(20)
UC-Jostin	16	68.33-68.83	rs1728785	C	A	7.177e-06	1.075	1.031-1.121	ZFP90,(6)
IBD-Jostin	16	11.12-11.95*	rs529866†	C	T	0.0006463	1.124	1.085-1.166	SOCS1,LITAF,RMI2,(10)
IBD-Jostin	16	23.61-24.11	rs7404095	C	T	2.72e-06	1.06	1.03-1.091	PRKCB,(5)
IBD-Jostin	16	28.26-28.93	rs26528†	C	T	7.628e-09	1.099	1.067-1.13	RABEP2,IL27,EIF3C,SULT1A1,SULT1A2,NUPR1,(9)
IBD-Jostin	16	85.75-86.25	rs10521318†	C	T	0.00165	1.155	1.094-1.219	IRF8,(4)
CD-Jostin	17	25.59-26.09	rs2945412	A	G	0.0003211	1.137	1.1-1.175	LGALS9,NOS2,(3)
CD-Liu	17	54880993	rs3853824	A	G	1.17319e-10	0.921861	0.9-0.94
UC-Jostin	17	70.39-70.89	rs7210086	A	C	0.0001081	1.111	1.062-1.163	(3)
UC-Liu	17	76737118	rs17736589	G	A	4.3415e-08	1.08581	1.05-1.12
IBD-Jostin	17	32.34-32.84	rs3091316†	G	A	5.97e-09	1.122	1.087-1.158	CCL13,CCL2,CCL11,(4)
IBD-Jostin	17	37.66-38.16	rs12946510	T	C	7.124e-16	1.157	1.124-1.19	IKZF3,ZPBP2,GSDMB,ORMDL3,GSDMA,(12)
IBD-Jostin	17	40.28-40.78	rs12942547†	A	G	3.181e-12	1.103	1.072-1.136	STAT3,STAT5B,STAT5A,(13)
IBD-Jostin	17	57.71-58.21	rs1292053†	G	A	9.621e-05	1.076	1.045-1.106	TUBD1,RPS6KB1,(9)
CD-Liu	18	56879827	rs9319943	G	A	9.05099e-07	1.07606	1.05-1.11
CD-Liu	18	77220616	rs7236492	A	G	9.09447e-09	0.905144	0.87-0.94	NFATC1
IBD-Jostin	18	12.55-13.05	rs1893217†	G	A	1.02e-11	1.171	1.127-1.216	(6)
IBD-Jostin	18	46.14-46.64	rs7240004†	A	G	6.096e-06	1.057	1.026-1.088	SMAD7,(2)
IBD-Jostin	18	67.28-67.78	rs727088	G	A	0.002533	1.077	1.046-1.108	CD226,(2)
CD-Jostin	19	0.87-1.37	rs2024092	A	G	5.45e-10	1.156	1.112-1.201	GPX4,HMHA1,(20)
CD-Jostin	19	46.6-47.1‡	rs4802307	G	T	0.0002588	1.099	1.06-1.139	(9)
CD-Jostin	19	48.95-49.45	rs516246	T	C	2.078e-07	1.107	1.071-1.143	DBP,SPHK2,IZUMO1,FUT2,(22)
UC-Jostin	19	46.87-47.37‡	rs1126510	G	A	4.785e-05	1.075	1.037-1.113	CALM3,(14)
IBD-Jostin	19	10.22-10.76*	rs11879191	G	A	1.281e-07	1.136	1.096-1.177	TYK2,PPAN-P2RY11,ICAM1,(25)
IBD-Jostin	19	33.48-33.98	rs17694108	A	G	3.406e-07	1.1	1.065-1.135	CEBPG,(8)
IBD-Jostin	19	55.13-55.63	rs11672983	A	G	0.005641	1.087	1.055-1.119	NLRP7,NLRP2,KIR2DL1,LILRB4,(15)
UC-Jostin	20	33.55-34.05	rs6088765	G	T	0.0002278	1.079	1.041-1.117	PROCR,UQCC,CEP250,(8)
UC-Jostin	20	42.81-43.31	rs6017342	C	A	1.46e-15	1.228	1.185-1.273	ADA,HNF4A,(9)
IBD-Jostin	20	30.47-31.03	rs6142618†	G	A	8.472e-05	1.072	1.041-1.103	HCK,(10)
IBD-Jostin	20	31.12-31.62	rs4911259	G	T	0.0002714	1.075	1.044-1.106	DNMT3B,(8)
IBD-Jostin	20	44.49-44.99	rs1569723†	C	A	0.0001112	1.091	1.056-1.126	CD40,MMP9,PLTP,(11)
IBD-Jostin	20	48.7-49.2	rs913678	T	C	1.677e-05	1.056	1.024-1.088	CEBPB,(5)
IBD-Jostin	20	57.57-58.07	rs259964	A	G	1.304e-05	1.085	1.054-1.116	ZNF831,CTSZ,(5)
IBD-Jostin	20	62.09-62.59	rs6062504	G	A	8.754e-16	1.104	1.071-1.139	TNFRSF6B,LIME1,SLC2A4RG,ZGPAT,(23)
CD-Jostin	21	34.52-35.02	rs2284553	G	A	5.515e-06	1.123	1.086-1.162	IFNGR2,IFNAR1,IFNAR2,IL10RB,GART,TMEM50B,(6)
IBD-Jostin	21	16.56-17.06	rs2823286†	G	A	1.227e-11	1.157	1.121-1.194	(0)
IBD-Jostin	21	40.21-40.71	rs2836878†	G	A	2.95e-21	1.18	1.142-1.219	(3)
IBD-Jostin	21	45.37-45.87	rs7282490	G	A	5.092e-18	1.105	1.072-1.138	ICOSLG,(9)
CD-Liu	22	41867377	rs727563	G	A	1.88272e-10	1.0965	1.07-1.13
IBD-Jostin	22	21.67-22.17	rs2266959	T	G	3.44e-10	1.105	1.066-1.145	MAPK1,YDJC,UBE2L3,RIMBP3,CCDC116,(8)
IBD-Jostin	22	30.12-30.73	rs2412970	G	A	4.237e-08	1.08	1.049-1.111	LIF,OSM,MTMR3,(8)
IBD-Jostin	22	39.4-39.97*	rs2413583†	C	T	6.068e-13	1.209	1.163-1.257	ATF4,TAB1,APOBEC3G,(16)

## Sheet: SNPstudied in IBD Cohort
Variant
rs12103
rs38904
rs194749
rs212388
rs254560
rs395157
rs483905
rs516246
rs529866
rs561722
rs564349
rs630923
rs653178
rs670523
rs724016
rs864745
rs913678
rs917997
rs921720
rs925255
rs941823
rs1016883
rs1042058
rs1077773
rs1126510
rs1250546
rs1363907
rs1456896
rs1517352
rs1569723
rs1728785
rs1728918
rs1734907
rs1748195
rs1801274
rs1847472
rs1893217
rs1991866
rs2024092
rs2073505
rs2111485
rs2155219
rs2189234
rs2227564
rs2231884
rs2266959
rs2284553
rs2382817
rs2412970
rs2413583
rs2472649
rs2488389
rs2538470
rs2651244
rs2790216
rs2816958
rs2823286
rs2836878
rs2930047
rs2945412
rs3024505
rs3091316
rs3116494
rs3197999
rs3740415
rs3749171
rs3764147
rs3774959
rs3851228
rs3853824
rs3897478
rs4246215
rs4246905
rs4256159
rs4380874
rs4409764
rs4656958
rs4664304
rs4692386
rs4703855
rs4722672
rs4728142
rs4743820
rs4802307
rs4836519
rs4845604
rs4899554
rs4911259
rs6017342
rs6062504
rs6088765
rs6142618
rs6426833
rs6568421
rs6586030
rs6592362
rs6651252
rs6679677
rs6716753
rs6740462
rs6837335
rs6856616
rs6863411
rs6871626
rs6920220
rs7011507
rs7015630
rs7134599
rs7210086
rs7236492
rs7240004
rs7404095
rs7495132
rs7554511
rs7555082
rs7608910
rs7657746
rs7702331
rs7758080
rs7773324
rs7911264
rs7954567
rs8005161
rs9264942
rs9286879
rs9297145
rs9319943
rs9358372
rs9491697
rs9525625
rs9557195
rs9847710
rs10065637
rs10486483
rs10495903
rs10521318
rs10758669
rs10761659
rs10781499
rs10797432
rs10798069
rs10865331
rs10896794
rs11010067
rs11064881
rs11150589
rs11168249
rs11209026
rs11230563
rs11564258
rs11583043
rs11612508
rs11672983
rs11681525
rs11739663
rs11741861
rs11742570
rs11879191
rs12568930
rs12654812
rs12663356
rs12722515
rs12942547
rs12946510
rs12994997
rs13126505
rs13204048
rs13204742
rs16967103
rs17057051
rs17085007
rs17229285
rs17293632
rs17391694
rs17694108
rs17695092
rs17736589
rs28374715
rs35320439
rs35675666
