# Supplementary material for: Amerindian ancestry proportion as a risk factor for inflammatory bowel diseases: results from a Latin American Andean cohort
Source: Front Med (Lausanne). 2023 Oct 27;10:1258395. doi: 10.3389/fmed.2023.1258395 (PMC10642057; doi:10.3389/fmed.2023.1258395)
Supplement: Supplementary file 3 [file Data_Sheet_2.xlsx]

## Sheet: ResultsAdditiveModel
	V1	OR	X2.5..	X97.5..	pval
tablamodel1	rs12103	1.04449471976509	0.855545977402539	1.2692124630125	0.664836626356456
tablamodel2	rs12103	0.999629798688854	0.821235124679251	1.21156507017648	0.997017846117624
tablamodel1.1	rs38904	1.01891119783897	0.843593321596251	1.2255999907853	0.843915747552019
tablamodel2.1	rs38904	1.03913446230067	0.85635203263417	1.25605913704691	0.694044226542959
tablamodel1.2	rs194749	0.775335629374279	0.588989867990794	1.00739475129338	0.0626800208686946
tablamodel2.2	rs194749	0.78715413988841	0.594764168053071	1.02877393753104	0.0863895383161766
tablamodel1.3	rs212388	1.02017581937858	0.815277511349739	1.270535401054	0.85976348829139
tablamodel2.3	rs212388	0.99192702499162	0.795028590145726	1.23164381288096	0.942065859696801
tablamodel1.4	rs254560	1.01739817748796	0.830384148772103	1.24074550643218	0.866124559555274
tablamodel2.4	rs254560	1.00379710132877	0.814016458491094	1.23218298834062	0.971377300497881
tablamodel1.5	rs395157	1.15971330216011	0.960000550560646	1.39614351020976	0.120453590940898
tablamodel2.5	rs395157	1.18024399950713	0.973620171252922	1.42623537680607	0.0884172770526546
tablamodel1.6	rs483905	1.08043549154219	0.853580660758816	1.35840346345023	0.513439187518801
tablamodel2.6	rs483905	1.00169009331132	0.788210693357887	1.26458757901019	0.988814416655754
tablamodel1.7	rs516246	1.28775481492964	1.03099810095058	1.60123391511298	0.0241712398005305
tablamodel2.7	rs516246	1.15973704275731	0.921796776989371	1.4524983561031	0.200916265209038
tablamodel1.8	rs529866	0.770754760523885	0.503595679280685	1.12757460950305	0.203436986508465
tablamodel2.8	rs529866	0.662869940273527	0.429555572684713	0.978992576326073	0.0494564341727754
tablamodel1.9	rs561722	0.88985914433694	0.704866015239617	1.11597610088105	0.318913885157019
tablamodel2.9	rs561722	0.929046719094884	0.731963413206476	1.17194389418294	0.539455249864828
tablamodel1.10	rs564349	1.10653725970211	0.896056040791091	1.36063791244	0.341522534883521
tablamodel2.10	rs564349	1.09939465675973	0.88399598757729	1.36166485926376	0.389328412595571
tablamodel1.11	rs630923	0.745781712816753	0.579923723150785	0.95025458283544	0.0197324433332317
tablamodel2.11	rs630923	0.823708661579088	0.636173922370115	1.05736667915136	0.1340824183811
tablamodel1.12	rs653178	1.50323314885532	1.20413633939961	1.86908510782134	0.000274391586503645
tablamodel2.12	rs653178	1.35688635252009	1.07589729829143	1.7047666885575	0.0092654212779235
tablamodel1.13	rs670523	0.990855130623952	0.810528140898461	1.20496664659178	0.927537079984388
tablamodel2.13	rs670523	1.01572191563536	0.823968631627087	1.24587855931186	0.882268883676983
tablamodel1.14	rs724016	1.01504344515392	0.829369516761604	1.23582817091839	0.883169903217199
tablamodel2.14	rs724016	1.00170820892332	0.814409905689948	1.22589909618183	0.986930606035353
tablamodel1.15	rs864745	1.18848783419594	0.961494815617985	1.46439141764163	0.107241327935953
tablamodel2.15	rs864745	1.17843751507607	0.953012692852455	1.45282442993495	0.126470039694815
tablamodel1.16	rs913678	1.23146635510514	1.00326243811887	1.50658416139994	0.0444649306299443
tablamodel2.16	rs913678	1.19517812985409	0.970753225925168	1.46701710196584	0.0901534043629901
tablamodel1.17	rs917997	0.921580168267635	0.762801202996807	1.1079778379803	0.390439095466684
tablamodel2.17	rs917997	0.86896622587191	0.719056058453839	1.04535030519923	0.14061351523533
tablamodel1.18	rs921720	1.00257202939393	0.820439737009592	1.21926878774752	0.979695829127065
tablamodel2.18	rs921720	0.991781392134848	0.808798771485441	1.21054039859761	0.935981801646415
tablamodel1.19	rs925255	1.22643483288631	0.980332532167987	1.52778779739634	0.071029104018106
tablamodel2.19	rs925255	1.12148788914384	0.892097319709636	1.40401487216522	0.321143148053415
tablamodel1.20	rs941823	0.712054226448079	0.523131373046796	0.950509230974666	0.0254767653175415
tablamodel2.20	rs941823	0.640420564688215	0.466678876700314	0.862263095617917	0.00436058454341673
tablamodel1.21	rs1016883	0.750584783734853	0.556336678696766	0.993527043664789	0.0519449328107824
tablamodel2.21	rs1016883	0.722184958790997	0.53217997340402	0.961896139923065	0.0307970278243663
tablamodel1.22	rs1042058	1.09613573215006	0.912174258371628	1.31283213023026	0.322387955967485
tablamodel2.22	rs1042058	1.11668203098465	0.923154958804584	1.34653969755911	0.251157128331612
tablamodel1.23	rs1077773	0.922686761877973	0.740694634569199	1.14236349037941	0.46605567966921
tablamodel2.23	rs1077773	0.924769877053779	0.741569229022359	1.14641732889706	0.48102604739647
tablamodel1.24	rs1126510	1.50846689675318	1.18912559018006	1.89970430993355	0.000571657797303341
tablamodel2.24	rs1126510	1.28897609654532	1.00709694252707	1.63787140705131	0.0404769508128681
tablamodel1.25	rs1250546	0.914911871247262	0.725837903888866	1.14641218898167	0.445156917446791
tablamodel2.25	rs1250546	0.918063563628709	0.724249281293615	1.15710388387912	0.473981617505299
tablamodel1.26	rs1363907	0.928773885435285	0.724983287026807	1.17937874522721	0.551156405552648
tablamodel2.26	rs1363907	0.898129023105202	0.696325821479451	1.14826730265828	0.399175846033671
tablamodel1.27	rs1456896	0.918571728035234	0.688257148124907	1.20751504928731	0.552972213420636
tablamodel2.27	rs1456896	0.789831756503275	0.587251614533106	1.04635130230897	0.108740425637895
tablamodel1.28	rs1517352	1.00471031445978	0.817749182293539	1.22804760399543	0.963820104129664
tablamodel2.28	rs1517352	0.988276665786856	0.804866503746523	1.20745301379308	0.909142151541943
tablamodel1.29	rs1569723	1.05779417117913	0.796012156775369	1.38621038583493	0.690830095358828
tablamodel2.29	rs1569723	0.970371871939641	0.72887840371983	1.274449828067	0.832593584451802
tablamodel1.30	rs1728785	0.995094619468276	0.797457643999403	1.23566103237644	0.9648527990762
tablamodel2.30	rs1728785	0.992633162357402	0.787173263196994	1.24594123299076	0.949616279146637
tablamodel1.31	rs1728918	1.08718868738026	0.84655146023626	1.38346450012605	0.504086063642185
tablamodel2.31	rs1728918	1.05465221646405	0.817190798541811	1.34897650291358	0.67687874535917
tablamodel1.32	rs1734907	0.936908727142927	0.636258912949152	1.33505239068894	0.729471705868231
tablamodel2.32	rs1734907	0.89063041852639	0.599741310615695	1.28095380326335	0.548398409816642
tablamodel1.33	rs1748195	1.21590007892919	0.981698734439606	1.50150543023733	0.0710409346689471
tablamodel2.33	rs1748195	1.19908888190242	0.961387276007016	1.49155428720423	0.104744152590884
tablamodel1.34	rs1801274	0.952879070619974	0.780460879701587	1.15686384300811	0.630229004851468
tablamodel2.34	rs1801274	0.9540347289832	0.77713176388548	1.16500166652851	0.648233811857656
tablamodel1.35	rs1847472	0.971076457942763	0.766194031939669	1.22199746932356	0.805094317936967
tablamodel2.35	rs1847472	0.916259720134754	0.71677484542875	1.16302414161941	0.478253898747231
tablamodel1.36	rs1893217	1.10601377958644	0.754984944157533	1.57007975197552	0.588358409429721
tablamodel2.36	rs1893217	1.0313370703933	0.696239207951079	1.48213544357354	0.872426468674751
tablamodel1.37	rs1991866	1.69324209254395	1.38981623301522	2.06341061582193	1.70019457527794e-07
tablamodel2.37	rs1991866	1.66208124853436	1.36244778515736	2.02856990995255	5.4758905681794e-07
tablamodel1.38	rs2024092	0.975244781880453	0.795421290137449	1.18921570075101	0.806727630268709
tablamodel2.38	rs2024092	0.979385795397748	0.791906316136682	1.20479575356943	0.845518545256905
tablamodel1.39	rs2073505	1.26369033678384	0.885888215772567	1.75709692181475	0.179131057489693
tablamodel2.39	rs2073505	1.20088683496856	0.832109541843931	1.69093933370594	0.310261376174031
tablamodel1.40	rs2111485	1.04484374172133	0.869243145364181	1.25137274573771	0.636509120718182
tablamodel2.40	rs2111485	0.992134371475026	0.822739500322191	1.19215602921497	0.93339475603682
tablamodel1.41	rs2155219	0.917270628380186	0.755899816823707	1.10693525950578	0.374144898158442
tablamodel2.41	rs2155219	0.889933306428572	0.731700601728209	1.07656497946442	0.235863794581504
tablamodel1.42	rs2189234	0.849495817952298	0.68928836388095	1.03990030618143	0.119447767863631
tablamodel2.42	rs2189234	0.856309103147354	0.690124279012175	1.05561696017089	0.151937395257597
tablamodel1.43	rs2227564	0.884880116640294	0.697954003245811	1.11234300887917	0.303001462987433
tablamodel2.43	rs2227564	0.955694349829261	0.750855506999632	1.20664487536419	0.707679931209455
tablamodel1.44	rs2231884	0.997319081144503	0.750304956640865	1.3079056016249	0.984866499875705
tablamodel2.44	rs2231884	1.0085351492118	0.755143594859204	1.32950602474195	0.95295527820478
tablamodel1.45	rs2266959	0.798824410531704	0.646474852336292	0.979646996509143	0.033877765025206
tablamodel2.45	rs2266959	0.814971190492805	0.653371250231043	1.00911875011778	0.0646411369557896
tablamodel1.46	rs2284553	0.811966817018543	0.65952589894078	0.992066568526948	0.0451675800036246
tablamodel2.46	rs2284553	0.815605665183802	0.65852282375062	1.0026543435943	0.0569977301272546
tablamodel1.47	rs2382817	0.962649391272262	0.800828619504412	1.15227110828748	0.681285915075531
tablamodel2.47	rs2382817	0.910860585301717	0.755757701055636	1.09321810515921	0.320823723523268
tablamodel1.48	rs2412970	0.98967972636852	0.792839713368586	1.22908259744612	0.926013618596768
tablamodel2.48	rs2412970	0.853347634643041	0.678283154178466	1.06792221174773	0.170359830157254
tablamodel1.49	rs2413583	1.17115975129681	0.847695470632219	1.58110097780724	0.31916672437299
tablamodel2.49	rs2413583	1.0488487059742	0.752395601778985	1.4301883119492	0.770430613585157
tablamodel1.50	rs2472649	0.922304435749888	0.71758942800821	1.17472485116233	0.519523694443697
tablamodel2.50	rs2472649	0.942961211204923	0.730473396046591	1.20674253025461	0.646067451640869
tablamodel1.51	rs2488389	1.26722926632878	0.960401527698149	1.64825694035125	0.0850476067944208
tablamodel2.51	rs2488389	1.22296800827979	0.922072457879943	1.60061946216373	0.151729400387529
tablamodel1.52	rs2538470	0.902319785632192	0.735713649242739	1.10030595647995	0.316149171617532
tablamodel2.52	rs2538470	0.962927815643559	0.779937066748463	1.18262296888228	0.721680778541828
tablamodel1.53	rs2651244	1.2477467249271	0.993680007032597	1.55759903802975	0.0532769994223297
tablamodel2.53	rs2651244	1.12110534801079	0.886035388937527	1.41034800999318	0.334460376447781
tablamodel1.54	rs2790216	1.31950317111534	1.03316039633554	1.67157804630932	0.0236973388741662
tablamodel2.54	rs2790216	1.27565113014819	0.994367453662374	1.62414410059464	0.0514243800489927
tablamodel1.55	rs2816958	0.851950589915658	0.511608839128243	1.33623415420437	0.510590467238603
tablamodel2.55	rs2816958	0.714594239663376	0.424194022226306	1.1357606600804	0.178779557645582
tablamodel1.56	rs2823286	1.07031959224553	0.850358638368082	1.33935278673778	0.557159569862985
tablamodel2.56	rs2823286	1.06116347807247	0.840046188442365	1.33296867261386	0.613829897832299
tablamodel1.57	rs2836878	0.738052901413009	0.576325846948061	0.93569044389045	0.013875798557306
tablamodel2.57	rs2836878	0.751543271115789	0.584753444877788	0.956495223238425	0.0227006886316661
tablamodel1.58	rs2930047	1.02057015076312	0.84100853400118	1.23289161641591	0.8344904488191
tablamodel2.58	rs2930047	1.00862572912802	0.827784649635459	1.22366055762452	0.931264321281568
tablamodel1.59	rs2945412	0.912159567880716	0.747360795946268	1.10688715271479	0.358130422830417
tablamodel2.59	rs2945412	0.904905509841936	0.737879560753271	1.10358358426095	0.329842204326526
tablamodel1.60	rs3024505	1.18469405612281	0.787591031341331	1.71981772875081	0.39322213697516
tablamodel2.60	rs3024505	1.05457253153964	0.691809088655631	1.55362127362435	0.796167513657921
tablamodel1.61	rs3091316	0.85786553924689	0.707374334680537	1.03399489265896	0.112844058384142
tablamodel2.61	rs3091316	0.78623954691584	0.647510155002301	0.949031961266833	0.0135302534621135
tablamodel1.62	rs3116494	1.23505989048203	0.960733425568389	1.57324587553779	0.092879863514501
tablamodel2.62	rs3116494	1.12039639070233	0.863798812687221	1.44033469615022	0.382772270063648
tablamodel1.63	rs3197999	1.41912148875328	1.09426921035019	1.82192985051079	0.00702246737740023
tablamodel2.63	rs3197999	1.23062454888444	0.941275189109908	1.59316815486372	0.12158465307386
tablamodel1.64	rs3740415	1.03430353983507	0.835143533840013	1.27474849288953	0.75427837103884
tablamodel2.64	rs3740415	1.00436138841572	0.812842197874652	1.2352232464298	0.967442169700339
tablamodel1.65	rs3749171	1.36386210187472	1.03045699861823	1.78181753512507	0.0260607683936363
tablamodel2.65	rs3749171	1.32089199443852	0.990382722783017	1.74055245831601	0.0525864628176904
tablamodel1.66	rs3764147	0.920276218244765	0.728044241645997	1.154940549624	0.479795132337004
tablamodel2.66	rs3764147	0.998936020390014	0.786836691676619	1.25981204744818	0.99291760675409
tablamodel1.67	rs3774959	0.931468540028991	0.766628705676073	1.12555153231595	0.468005379613459
tablamodel2.67	rs3774959	0.946299106381868	0.772748605319042	1.1527867012355	0.588011045105774
tablamodel1.68	rs3851228	0.771508695560463	0.498163117901112	1.14549433671939	0.220090017145779
tablamodel2.68	rs3851228	0.763486849820019	0.486937472326735	1.15027588977273	0.216740825896525
tablamodel1.69	rs3853824	1.042493826458	0.83458351189006	1.29597868901486	0.710574374168878
tablamodel2.69	rs3853824	1.04932850969662	0.83713131203512	1.30931043047173	0.672681812526842
tablamodel1.70	rs3897478	1.08278437875444	0.725440316161011	1.56108687185293	0.683082063992421
tablamodel2.70	rs3897478	1.10104112997003	0.729299647132082	1.60860907234692	0.632240118263962
tablamodel1.71	rs4246215	0.987846224024106	0.798669277604275	1.21575582444429	0.909060166926
tablamodel2.71	rs4246215	0.969355570506055	0.787516718959057	1.18754836584127	0.766152557115548
tablamodel1.72	rs4246905	0.940695741070865	0.730514957866872	1.20062774607201	0.629127163677588
tablamodel2.72	rs4246905	0.929774609245597	0.716475743053484	1.19650779764946	0.577332054902669
tablamodel1.73	rs4256159	0.900287722976043	0.658496282128644	1.2061062745772	0.495316846539499
tablamodel2.73	rs4256159	0.984955904784655	0.715452210680542	1.33010803191735	0.923490998928314
tablamodel1.74	rs4380874	1.12624375565988	0.905431325910164	1.39525919142626	0.28061629013905
tablamodel2.74	rs4380874	1.08965759327155	0.873252979479627	1.35440324419622	0.442628265149233
tablamodel1.75	rs4409764	1.01151375535689	0.81979758118146	1.24191694507801	0.913857097367139
tablamodel2.75	rs4409764	1.02488130390234	0.830799659153638	1.25843118905264	0.816299927766209
tablamodel1.76	rs4656958	1.21469266295404	0.960485575506543	1.52704009671944	0.0997041630781727
tablamodel2.76	rs4656958	1.20988031287147	0.949754646538473	1.53249690171662	0.118093858622612
tablamodel1.77	rs4664304	1.18626138428034	0.952322508206425	1.47261381170813	0.124134243559875
tablamodel2.77	rs4664304	1.16850460229845	0.937116005623476	1.45246583714673	0.163160240628121
tablamodel1.78	rs4692386	1.05538074027995	0.846994148474898	1.30864722977383	0.626815921583992
tablamodel2.78	rs4692386	1.0442740148969	0.832610787698567	1.30382026033619	0.704631150894704
tablamodel1.79	rs4703855	1.00143738962752	0.794010495033389	1.25557035548871	0.990185733085237
tablamodel2.79	rs4703855	1.00631683120418	0.793651923617219	1.26875038989093	0.957991261276883
tablamodel1.80	rs4722672	1.31289000119406	1.05038806167575	1.6344831888604	0.015689121805437
tablamodel2.80	rs4722672	1.32399907939233	1.05141785515863	1.66142946353533	0.0160752406111356
tablamodel1.81	rs4728142	1.30562336500643	1.0406250899905	1.63074360080381	0.0198204242188594
tablamodel2.81	rs4728142	1.13418384656146	0.896072978229075	1.42912536897635	0.289827241877904
tablamodel1.82	rs4743820	0.848671237933836	0.646812681785002	1.09967525245182	0.224809168127554
tablamodel2.82	rs4743820	0.815642230968998	0.618035486455853	1.06338238580257	0.140425826988024
tablamodel1.83	rs4802307	0.97085193525374	0.736245347585996	1.26189205991854	0.829305474469592
tablamodel2.83	rs4802307	0.915811987519882	0.691338689739436	1.19617325687038	0.528759035895664
tablamodel1.84	rs4836519	0.688524073957619	0.482009276302029	0.955193891820373	0.031908325645658
tablamodel2.84	rs4836519	0.664357293298526	0.462371908421912	0.927607410987681	0.020955418451272
tablamodel1.85	rs4845604	0.720073092748249	0.463706556142233	1.068208995101	0.121261099866743
tablamodel2.85	rs4845604	0.634571617134738	0.404235011379883	0.953152965638501	0.0369160901784117
tablamodel1.86	rs4899554	1.08805400335724	0.78744411910331	1.47176495080937	0.595976969059764
tablamodel2.86	rs4899554	1.05393411272178	0.758965673907222	1.43399959930902	0.745616730829564
tablamodel1.87	rs4911259	1.25070402823028	1.01923107096123	1.53026585226722	0.0307503705426428
tablamodel2.87	rs4911259	1.24184759678546	1.01523135783473	1.51532784390752	0.0338001493511515
tablamodel1.88	rs6017342	1.0519063516233	0.820132189821413	1.33632317319481	0.684091873867235
tablamodel2.88	rs6017342	0.905777526040027	0.699245067967856	1.16205655403468	0.444439618756372
tablamodel1.89	rs6062504	0.9629797082206	0.78175487492118	1.17987184686153	0.719057097434745
tablamodel2.89	rs6062504	0.967721803065453	0.77915461163274	1.19571087429316	0.76364928548403
tablamodel1.90	rs6088765	0.874406889294046	0.693326499744699	1.09523348457787	0.249320439971487
tablamodel2.90	rs6088765	0.835569008549334	0.657578410182839	1.05463511629626	0.135590159764803
tablamodel1.91	rs6142618	1.11745199884397	0.880569166170363	1.40593546133657	0.351499628773948
tablamodel2.91	rs6142618	0.927532104270237	0.723753083611242	1.17870102768316	0.544906842438671
tablamodel1.92	rs6426833	1.16442824443083	0.962761309553568	1.40349406063173	0.11289757951876
tablamodel2.92	rs6426833	1.1688265622327	0.96576599207285	1.41020176598222	0.105785836050887
tablamodel1.93	rs6568421	1.2801385592937	0.990418591477154	1.63622839446371	0.0534060584755876
tablamodel2.93	rs6568421	1.12301841231138	0.860019815402775	1.45081874037842	0.383726032495349
tablamodel1.94	rs6586030	0.669878459516267	0.428009293051445	0.999135718361613	0.0626885446414233
tablamodel2.94	rs6586030	0.680790792756124	0.431155584284366	1.02631311118764	0.080914703621339
tablamodel1.95	rs6592362	1.01325138661847	0.839984736813652	1.21728526626424	0.889220221519221
tablamodel2.95	rs6592362	0.943738908167159	0.78214158638158	1.13419688255238	0.540804556809126
tablamodel1.96	rs6651252	1.2574688060863	0.853863220455852	1.79674890549425	0.225881083555113
tablamodel2.96	rs6651252	1.13044041276367	0.758770112905354	1.63630575505908	0.530449268606941
tablamodel1.97	rs6679677	0.958312201306723	0.531308097498614	1.58717019974734	0.877822648609448
tablamodel2.97	rs6679677	0.834398795590976	0.456055055128484	1.40651596951654	0.525549161832984
tablamodel1.98	rs6716753	1.23321464759077	0.912389094638721	1.63800084140766	0.159353439291331
tablamodel2.98	rs6716753	1.08784448231464	0.800358845350904	1.45361638685596	0.579404399848998
tablamodel1.99	rs6740462	0.88885206243173	0.694236597784081	1.12735424512301	0.340104901319733
tablamodel2.99	rs6740462	0.9011467994551	0.70180060571314	1.14663425621918	0.405269097176339
tablamodel1.100	rs6837335	0.915222374978106	0.757558125917418	1.0999596256566	0.351040679821878
tablamodel2.100	rs6837335	0.911165566846081	0.748548850518467	1.10344715807937	0.346657928146434
tablamodel1.101	rs6856616	1.05211028615196	0.806738360072478	1.35611188874389	0.700981997167897
tablamodel2.101	rs6856616	1.08477504078939	0.828368364531353	1.40496656562116	0.545334978731797
tablamodel1.102	rs6863411	1.0099504894068	0.80154177845562	1.26438056959714	0.932060026833565
tablamodel2.102	rs6863411	1.00854512591818	0.795810610264975	1.27029283854602	0.943071920443713
tablamodel1.103	rs6871626	1.19771164602803	0.955967106294001	1.49262257126454	0.112041039522586
tablamodel2.103	rs6871626	1.16915106325052	0.928693834909683	1.46454936001005	0.178159628138965
tablamodel1.104	rs6920220	1.73223096942917	1.29036008782884	2.29597926983363	0.000180501468364774
tablamodel2.104	rs6920220	1.5530278090943	1.14439261536209	2.08268824907454	0.00388769627851488
tablamodel1.105	rs7011507	0.661412409153369	0.382132964100912	1.06195938837716	0.110362493623171
tablamodel2.105	rs7011507	0.547795769703524	0.311789726890054	0.89545047291109	0.0244428242007802
tablamodel1.106	rs7015630	1.35970636910894	1.0450033814553	1.75075629395226	0.0193920781043796
tablamodel2.106	rs7015630	1.28840705975771	0.981717521603735	1.67440486651167	0.0624020560721593
tablamodel1.107	rs7134599	1.59992516294195	1.26562716060197	2.00952659051085	6.60163749836775e-05
tablamodel2.107	rs7134599	1.38621289134184	1.08774348152387	1.75592600787192	0.00743574320291592
tablamodel1.108	rs7210086	0.562557111467589	0.419926287458869	0.741071718925977	6.98414930507563e-05
tablamodel2.108	rs7210086	0.557063040224156	0.413756826058947	0.737718814286467	7.10163819971801e-05
tablamodel1.109	rs7236492	0.906638287074539	0.670764396586103	1.20194952815998	0.509179532293386
tablamodel2.109	rs7236492	0.902665064296983	0.666542529800909	1.20000286995326	0.493804985129441
tablamodel1.110	rs7240004	1.34009561403969	1.09400614528963	1.63812875625594	0.0044317042315418
tablamodel2.110	rs7240004	1.277161954243	1.03811907399696	1.56817287077027	0.0199466978669138
tablamodel1.111	rs7404095	0.955283361936276	0.775597233562088	1.17051809712509	0.662644729560598
tablamodel2.111	rs7404095	0.921338302526838	0.748310161546175	1.128663334877	0.43395464398896
tablamodel1.112	rs7495132	0.798625802843107	0.467475348384171	1.27340837056808	0.37602748407335
tablamodel2.112	rs7495132	0.709508662303213	0.409073632196858	1.15248201450791	0.191442199641541
tablamodel1.113	rs7554511	1.06585818021241	0.77650595614567	1.43346908710706	0.682717882901843
tablamodel2.113	rs7554511	0.97278200092034	0.704761682488002	1.31653333196608	0.862250969949654
tablamodel1.114	rs7555082	1.18154856901616	0.74550604591878	1.78336460003186	0.45118168923931
tablamodel2.114	rs7555082	1.07083459080193	0.670955586956157	1.63110697973185	0.761494229385915
tablamodel1.115	rs7608910	1.25815587897472	0.99987939983589	1.57383477307124	0.0469389073686082
tablamodel2.115	rs7608910	1.15703481153091	0.913195421353849	1.45779637762531	0.220993059324113
tablamodel1.116	rs7657746	1.0488241428578	0.768630678275701	1.40347184008428	0.755770053538163
tablamodel2.116	rs7657746	0.888390008851154	0.644968891023517	1.20100280893741	0.454617126335464
tablamodel1.117	rs7702331	1.01702157300833	0.811213484800922	1.2685005763838	0.882219865629702
tablamodel2.117	rs7702331	0.994215765790015	0.788281966863203	1.24772527845242	0.960462852831849
tablamodel1.118	rs7758080	1.2811665506966	1.02187734084512	1.59900089641494	0.0298781483802725
tablamodel2.118	rs7758080	1.20667019934582	0.953665501219541	1.52027126338473	0.113891116666402
tablamodel1.119	rs7773324	0.968958213856972	0.793389943676361	1.1772871489235	0.753795055038482
tablamodel2.119	rs7773324	0.965002373186277	0.786798375393923	1.17763744141875	0.728798285443674
tablamodel1.120	rs7911264	1.1896031677121	0.981049163823735	1.43784563084767	0.0746502741448949
tablamodel2.120	rs7911264	1.17249227708339	0.96523454219323	1.42001933299536	0.105696701726533
tablamodel1.121	rs7954567	0.862852570382002	0.654776184463852	1.12055895264649	0.280982521893398
tablamodel2.121	rs7954567	0.814509728017522	0.612162946482858	1.06854204873682	0.148144069206565
tablamodel1.122	rs8005161	0.792068055137139	0.568261785197077	1.07704977092449	0.151909521170452
tablamodel2.122	rs8005161	0.805160594266467	0.574702667626007	1.10129082656912	0.19038476693094
tablamodel1.123	rs9264942	1.10054549160796	0.875659832923838	1.37586037630984	0.405373490020741
tablamodel2.123	rs9264942	0.970203260322296	0.766211345399864	1.22186342550288	0.799210389513253
tablamodel1.124	rs9286879	1.17092677556313	0.971769471135936	1.40692256896889	0.0941763666882411
tablamodel2.124	rs9286879	1.10090495147395	0.91283277801511	1.32403596733186	0.310312173661396
tablamodel1.125	rs9297145	0.94891975548285	0.738263710913831	1.20682266516034	0.675341073882702
tablamodel2.125	rs9297145	0.909951851467885	0.703194562107132	1.16532019100316	0.463331663680055
tablamodel1.126	rs9319943	1.17991239958292	0.954027970426204	1.45477711843809	0.123871591721484
tablamodel2.126	rs9319943	1.21912315587625	0.97675094901934	1.51779362031497	0.0777392037084192
tablamodel1.127	rs9358372	1.0319261056049	0.846800838044134	1.25150569159924	0.752162730144809
tablamodel2.127	rs9358372	1.06257840598915	0.867501171877191	1.2958081722343	0.552680832313383
tablamodel1.128	rs9491697	0.861863809168716	0.70303421628594	1.04996798355959	0.145697256234714
tablamodel2.128	rs9491697	0.862640168399584	0.699176557505064	1.05798505888342	0.16143972361388
tablamodel1.129	rs9525625	1.0491760137713	0.873276600661445	1.25594899326795	0.604069126726964
tablamodel2.129	rs9525625	1.04360034538724	0.86394750926716	1.25620452146893	0.654517204428958
tablamodel1.130	rs9557195	1.20059572965785	0.882378718033797	1.60424029543596	0.229590402759001
tablamodel2.130	rs9557195	1.03513446958448	0.750812667794212	1.40239837684207	0.82815231487598
tablamodel1.131	rs9847710	1.13643409016073	0.951813441301357	1.35324697291286	0.153669082217318
tablamodel2.131	rs9847710	1.13645916920346	0.948518381259486	1.35826655206379	0.162005252446418
tablamodel1.132	rs10065637	0.966203839688029	0.687348936944414	1.32377593385716	0.836646683694125
tablamodel2.132	rs10065637	0.890790019552331	0.629164969266355	1.22994027777691	0.497744830420559
tablamodel1.133	rs10486483	0.97304904687012	0.729567495982148	1.27825322078662	0.848278287798015
tablamodel2.133	rs10486483	0.901343296089427	0.669227065297739	1.19624759879887	0.482559558180497
tablamodel1.134	rs10495903	1.251314062513	0.839832723852921	1.80510589616358	0.249131669274613
tablamodel2.134	rs10495903	1.13666103071435	0.754529551081305	1.66089766233449	0.523180321790665
tablamodel1.135	rs10521318	1.64535508923838	0.935690123958575	2.70274732656743	0.0638697557210301
tablamodel2.135	rs10521318	1.40794791872469	0.786405492357966	2.36115250981148	0.219635664004125
tablamodel1.136	rs10758669	0.939488795068634	0.782129247147161	1.12361321593342	0.498800444355066
tablamodel2.136	rs10758669	0.888836184467936	0.738362422965642	1.06546377127526	0.207179720245644
tablamodel1.137	rs10761659	0.956801746359845	0.783617112185006	1.16202577647895	0.659968913691915
tablamodel2.137	rs10761659	0.925198950121099	0.756473341670064	1.12583135519313	0.442765810081071
tablamodel1.138	rs10781499	1.20386163868556	0.988812678202363	1.46129733776592	0.0622700430874417
tablamodel2.138	rs10781499	1.15331100378463	0.946364956850355	1.40151889331182	0.153984995628285
tablamodel1.139	rs10797432	1.05368200852403	0.873624003447314	1.26595869241186	0.580014581151542
tablamodel2.139	rs10797432	1.06550696392077	0.88062088179843	1.28453820504122	0.509440841639594
tablamodel1.140	rs10798069	1.11513580085644	0.885837038173277	1.39579965490409	0.346889811992799
tablamodel2.140	rs10798069	0.968504018437384	0.761167927868695	1.22504283030587	0.791842716518786
tablamodel1.141	rs10865331	1.06102490694893	0.87621706230868	1.27981490552188	0.539403974562378
tablamodel2.141	rs10865331	1.08501658003395	0.891172199313559	1.3162247937888	0.41150764181352
tablamodel1.142	rs10896794	0.778935018062672	0.600549028079576	0.998355155367166	0.0536353913446669
tablamodel2.142	rs10896794	0.781310256961082	0.599205547375134	1.00716385805432	0.0620896056151988
tablamodel1.143	rs11010067	1.10730595786369	0.883743530962742	1.38076084469958	0.370036562819565
tablamodel2.143	rs11010067	1.13000523783581	0.89619853710811	1.41853264043193	0.296262525324379
tablamodel1.144	rs11064881	1.28040261558662	0.70973270487633	2.12412159173453	0.372808448496683
tablamodel2.144	rs11064881	1.27650059299783	0.696564264012784	2.15669382746481	0.393602808574415
tablamodel1.145	rs11150589	1.18047897002718	0.940532688831465	1.47343308193582	0.146901146590065
tablamodel2.145	rs11150589	1.06881225347393	0.846634791075721	1.34183825749504	0.570638062529352
tablamodel1.146	rs11168249	1.02122279184429	0.807682102357721	1.28240301946417	0.85850549019406
tablamodel2.146	rs11168249	0.902312781428359	0.7090025100059	1.14040237655978	0.395986532493105
tablamodel1.147	rs11209026	0.447260247630644	0.20210964657602	0.846958032778863	0.0257188606158355
tablamodel2.147	rs11209026	0.405955437790174	0.181069842696237	0.783813447377139	0.0145599728784317
tablamodel1.148	rs11230563	1.00864268178595	0.785960762952068	1.28206100949562	0.944961046016747
tablamodel2.148	rs11230563	0.894907617170886	0.691008663680528	1.14793198316344	0.390526256462662
tablamodel1.149	rs11564258	1.02412333453362	0.772618903815132	1.33825825937116	0.864701118713687
tablamodel2.149	rs11564258	1.18033308264033	0.885501914499669	1.55292277586383	0.246402769890819
tablamodel1.150	rs11583043	1.21784273429344	0.944561429296451	1.55324366119365	0.119771540954813
tablamodel2.150	rs11583043	1.09221230449725	0.83998676575813	1.40526571861127	0.500993399622922
tablamodel1.151	rs11612508	1.20955562889566	0.99249593341025	1.46902209658222	0.0568768892750203
tablamodel2.151	rs11612508	1.26274881875457	1.02794736380481	1.54666436377842	0.0250107788711183
tablamodel1.152	rs11672983	1.04497597890556	0.843953401073862	1.28818677400093	0.683082679684473
tablamodel2.152	rs11672983	1.05247126343442	0.845849363063295	1.30416855592979	0.642979883410023
tablamodel1.153	rs11681525	1.71199123978072	1.05712241986848	2.6324940832862	0.0201380933691994
tablamodel2.153	rs11681525	1.61684998831638	0.979283979015037	2.55048138501273	0.0479052989497934
tablamodel1.154	rs11739663	0.729261969321817	0.526952287911772	0.986741553702321	0.0479603287618076
tablamodel2.154	rs11739663	0.738251149100791	0.530934430746094	1.00398747063936	0.0612818808499192
tablamodel1.155	rs11741861	0.809120446069598	0.547935761473755	1.15396881885038	0.263317615130878
tablamodel2.155	rs11741861	0.80768196416019	0.542180180220607	1.16353494446137	0.271352030364326
tablamodel1.156	rs11742570	1.06060875614477	0.872726503664921	1.28356922457367	0.549370006008278
tablamodel2.156	rs11742570	0.985434376990236	0.809722202450329	1.1943551078614	0.882207702889272
tablamodel1.157	rs11879191	0.995623980711964	0.738173691573071	1.31968826072723	0.976346181420517
tablamodel2.157	rs11879191	0.975073075276885	0.716284687985643	1.30527606737775	0.868782427427222
tablamodel1.158	rs12568930	0.783320895029291	0.528103182678345	1.12035526588544	0.201465256678638
tablamodel2.158	rs12568930	0.672513459212203	0.449698988112988	0.970649714548404	0.0425546967413418
tablamodel1.159	rs12654812	1.11357517930592	0.885839895767011	1.39210104854309	0.350333521014053
tablamodel2.159	rs12654812	1.05206079272028	0.831700164510527	1.32355625520493	0.668152805798634
tablamodel1.160	rs12663356	1.02715764249923	0.84926090730224	1.23709360877294	0.77976619177138
tablamodel2.160	rs12663356	1.02006147204856	0.839398292479578	1.23457517312755	0.839847186363701
tablamodel1.161	rs12722515	0.74223039042513	0.43422158573437	1.18429759802204	0.241155350482385
tablamodel2.161	rs12722515	0.642275746094477	0.371981235902821	1.03737540140759	0.0886690171655808
tablamodel1.162	rs12942547	0.995662409636371	0.777252801607279	1.26308597237543	0.971964505151526
tablamodel2.162	rs12942547	0.944266000872746	0.732143001614649	1.2064304853917	0.652185201832343
tablamodel1.163	rs12946510	1.06689640061183	0.863077621013594	1.31287457491103	0.544623428457714
tablamodel2.163	rs12946510	1.05989675277048	0.855837684894012	1.30701677844186	0.589762554699706
tablamodel1.164	rs12994997	1.29932948489164	1.04172477921657	1.61328768665892	0.0188027806874646
tablamodel2.164	rs12994997	1.14017513175448	0.903878724437983	1.43197513680926	0.263216910020554
tablamodel1.165	rs13126505	0.834928790775481	0.439299981946012	1.43608207632178	0.5468740008804
tablamodel2.165	rs13126505	0.762176711956269	0.396722329532967	1.32956171535733	0.374572538010594
tablamodel1.166	rs13204048	1.10857460362257	0.887770205358962	1.37777436505463	0.357398534529142
tablamodel2.166	rs13204048	1.0832649027339	0.863331566249703	1.35304072711317	0.484828970816805
tablamodel1.167	rs13204742	1.34856784025301	0.854639978206401	2.03414924429816	0.174424445323613
tablamodel2.167	rs13204742	1.14825260431063	0.719222580691538	1.75621441495303	0.542014100845612
tablamodel1.168	rs16967103	1.07408562087841	0.769099326200763	1.4677098416671	0.663882477683057
tablamodel2.168	rs16967103	1.00340505706027	0.712040851563408	1.38475445698884	0.983980305049266
tablamodel1.169	rs17057051	0.943840183323181	0.712892366037944	1.23160670546094	0.67805623002895
tablamodel2.169	rs17057051	0.801813907683628	0.60048640945228	1.05548623644055	0.124130391277619
tablamodel1.170	rs17085007	1.3809880519753	1.09928856799622	1.7252963817848	0.00494165245523519
tablamodel2.170	rs17085007	1.37939683411659	1.0876808308229	1.74046428673847	0.00724452216497117
tablamodel1.171	rs17229285	0.997125784475691	0.824598892897195	1.20017432668634	0.975983530423641
tablamodel2.171	rs17229285	1.00538688843861	0.828577402075032	1.21456857109428	0.956023996413811
tablamodel1.172	rs17293632	1.19572040100288	0.885540217685357	1.58840435026078	0.229514203910293
tablamodel2.172	rs17293632	1.05312275800635	0.773539664628926	1.41120777086754	0.735275221150869
tablamodel1.173	rs17391694	1.12081864833646	0.664734802530439	1.77338651734001	0.646632962747845
tablamodel2.173	rs17391694	0.943436921166569	0.550882116007709	1.52029415855281	0.82112134096002
tablamodel1.174	rs17694108	1.31333785742107	1.04404621882804	1.64453621811002	0.0185594395158553
tablamodel2.174	rs17694108	1.30010220643441	1.02577945925149	1.64094787605002	0.028364594226431
tablamodel1.175	rs17695092	1.01460385304897	0.767977449356619	1.32218344239704	0.916544175484255
tablamodel2.175	rs17695092	0.942826156374873	0.707826232916333	1.23938201802634	0.679851747692923
tablamodel1.176	rs17736589	1.17227842238083	0.846419015004629	1.58697066966479	0.320306441215246
tablamodel2.176	rs17736589	0.978102301724063	0.700206016634298	1.33637470733339	0.892915829108216
tablamodel1.177	rs28374715	1.23487617412859	0.935165514406656	1.60886469481972	0.126767498240408
tablamodel2.177	rs28374715	1.06769701263751	0.799776305047935	1.40685761799575	0.648824847602948
tablamodel1.178	rs35320439	1.07925433961066	0.880722452058942	1.31619882139526	0.456194086359503
tablamodel2.178	rs35320439	1.06918139490329	0.867239923204881	1.31217586684749	0.526093308851806
tablamodel1.179	rs35675666	0.973951934812163	0.650177439968011	1.40634710551649	0.892934997998061
tablamodel2.179	rs35675666	0.908253072458696	0.602649480435277	1.3208954245629	0.62949618503557

## Sheet: univariate
	V1	OR	X2.5..	X97.5..	pval	CorreccionBonferroni
tablamodel1.37	rs1991866	1.69324209254395	1.38981623301522	2.06341061582193	1.70019e-07	3.06035e-05
tablamodel1.107	rs7134599	1.59992516294195	1.26562716060197	2.00952659051085	6.60164e-05	0.0118829
tablamodel1.108	rs7210086	0.562557111467589	0.419926287458869	0.741071718925977	6.98415e-05	0.0125715
tablamodel1.104	rs6920220	1.73223096942917	1.29036008782884	2.29597926983363	0.000180501	0.0324903
tablamodel1.12	rs653178	1.50323314885532	1.20413633939961	1.86908510782134	0.000274392	0.0493905
tablamodel1.24	rs1126510	1.50846689675318	1.18912559018006	1.89970430993355	0.000571658	0.102898
tablamodel1.110	rs7240004	1.34009561403969	1.09400614528963	1.63812875625594	0.0044317	0.797707
tablamodel1.170	rs17085007	1.3809880519753	1.09928856799622	1.7252963817848	0.00494165	0.889497
tablamodel1.63	rs3197999	1.41912148875328	1.09426921035019	1.82192985051079	0.00702247	1.26404
tablamodel1.57	rs2836878	0.738052901413009	0.576325846948061	0.93569044389045	0.0138758	2.49764
tablamodel1.80	rs4722672	1.31289000119406	1.05038806167575	1.6344831888604	0.0156891	2.82404
tablamodel1.174	rs17694108	1.31333785742107	1.04404621882804	1.64453621811002	0.0185594	3.3407
tablamodel1.164	rs12994997	1.29932948489164	1.04172477921657	1.61328768665892	0.0188028	3.3845
tablamodel1.106	rs7015630	1.35970636910894	1.0450033814553	1.75075629395226	0.0193921	3.49057
tablamodel1.11	rs630923	0.745781712816753	0.579923723150785	0.95025458283544	0.0197324	3.55184
tablamodel1.81	rs4728142	1.30562336500643	1.0406250899905	1.63074360080381	0.0198204	3.56768
tablamodel1.153	rs11681525	1.71199123978072	1.05712241986848	2.6324940832862	0.0201381	3.62486
tablamodel1.54	rs2790216	1.31950317111534	1.03316039633554	1.67157804630932	0.0236973	4.26552
tablamodel1.7	rs516246	1.28775481492964	1.03099810095058	1.60123391511298	0.0241712	4.35082
tablamodel1.20	rs941823	0.712054226448079	0.523131373046796	0.950509230974666	0.0254768	4.58582
tablamodel1.147	rs11209026	0.447260247630644	0.20210964657602	0.846958032778863	0.0257189	4.62939
tablamodel1.65	rs3749171	1.36386210187472	1.03045699861823	1.78181753512507	0.0260608	4.69094
tablamodel1.118	rs7758080	1.2811665506966	1.02187734084512	1.59900089641494	0.0298781	5.37807
tablamodel1.87	rs4911259	1.25070402823028	1.01923107096123	1.53026585226722	0.0307504	5.53507
tablamodel1.84	rs4836519	0.688524073957619	0.482009276302029	0.955193891820373	0.0319083	5.7435
tablamodel1.45	rs2266959	0.798824410531704	0.646474852336292	0.979646996509143	0.0338778	6.098
tablamodel1.16	rs913678	1.23146635510514	1.00326243811887	1.50658416139994	0.0444649	8.00369
tablamodel1.46	rs2284553	0.811966817018543	0.65952589894078	0.992066568526948	0.0451676	8.13016
tablamodel1.115	rs7608910	1.25815587897472	0.99987939983589	1.57383477307124	0.0469389	8.449
tablamodel1.154	rs11739663	0.729261969321817	0.526952287911772	0.986741553702321	0.0479603	8.63286
tablamodel1.21	rs1016883	0.750584783734853	0.556336678696766	0.993527043664789	0.0519449	9.35009
tablamodel1.53	rs2651244	1.2477467249271	0.993680007032597	1.55759903802975	0.053277	9.58986
tablamodel1.93	rs6568421	1.2801385592937	0.990418591477154	1.63622839446371	0.0534061	9.61309
tablamodel1.142	rs10896794	0.778935018062672	0.600549028079576	0.998355155367166	0.0536354	9.65437
tablamodel1.151	rs11612508	1.20955562889566	0.99249593341025	1.46902209658222	0.0568769	10.2378
tablamodel1.138	rs10781499	1.20386163868556	0.988812678202363	1.46129733776592	0.06227	11.2086
tablamodel1.2	rs194749	0.775335629374279	0.588989867990794	1.00739475129338	0.06268	11.2824
tablamodel1.94	rs6586030	0.669878459516267	0.428009293051445	0.999135718361613	0.0626885	11.2839
tablamodel1.135	rs10521318	1.64535508923838	0.935690123958575	2.70274732656743	0.0638698	11.4966
tablamodel1.19	rs925255	1.22643483288631	0.980332532167987	1.52778779739634	0.0710291	12.7852
tablamodel1.33	rs1748195	1.21590007892919	0.981698734439606	1.50150543023733	0.0710409	12.7874
tablamodel1.120	rs7911264	1.1896031677121	0.981049163823735	1.43784563084767	0.0746503	13.437
tablamodel1.51	rs2488389	1.26722926632878	0.960401527698149	1.64825694035125	0.0850476	15.3086
tablamodel1.62	rs3116494	1.23505989048203	0.960733425568389	1.57324587553779	0.0928799	16.7184
tablamodel1.124	rs9286879	1.17092677556313	0.971769471135936	1.40692256896889	0.0941764	16.9517
tablamodel1.76	rs4656958	1.21469266295404	0.960485575506543	1.52704009671944	0.0997042	17.9467
tablamodel1.15	rs864745	1.18848783419594	0.961494815617985	1.46439141764163	0.107241	19.3034
tablamodel1.105	rs7011507	0.661412409153369	0.382132964100912	1.06195938837716	0.110362	19.8652
tablamodel1.103	rs6871626	1.19771164602803	0.955967106294001	1.49262257126454	0.112041	20.1674
tablamodel1.61	rs3091316	0.85786553924689	0.707374334680537	1.03399489265896	0.112844	20.3119
tablamodel1.92	rs6426833	1.16442824443083	0.962761309553568	1.40349406063173	0.112898	20.3216
tablamodel1.42	rs2189234	0.849495817952298	0.68928836388095	1.03990030618143	0.119448	21.5006
tablamodel1.150	rs11583043	1.21784273429344	0.944561429296451	1.55324366119365	0.119772	21.5589
tablamodel1.5	rs395157	1.15971330216011	0.960000550560646	1.39614351020976	0.120454	21.6816
tablamodel1.85	rs4845604	0.720073092748249	0.463706556142233	1.068208995101	0.121261	21.827
tablamodel1.126	rs9319943	1.17991239958292	0.954027970426204	1.45477711843809	0.123872	22.2969
tablamodel1.77	rs4664304	1.18626138428034	0.952322508206425	1.47261381170813	0.124134	22.3442
tablamodel1.177	rs28374715	1.23487617412859	0.935165514406656	1.60886469481972	0.126767	22.8181
tablamodel1.128	rs9491697	0.861863809168716	0.70303421628594	1.04996798355959	0.145697	26.2255
tablamodel1.145	rs11150589	1.18047897002718	0.940532688831465	1.47343308193582	0.146901	26.4422
tablamodel1.122	rs8005161	0.792068055137139	0.568261785197077	1.07704977092449	0.15191	27.3437
tablamodel1.131	rs9847710	1.13643409016073	0.951813441301357	1.35324697291286	0.153669	27.6604
tablamodel1.98	rs6716753	1.23321464759077	0.912389094638721	1.63800084140766	0.159353	28.6836
tablamodel1.167	rs13204742	1.34856784025301	0.854639978206401	2.03414924429816	0.174424	31.3964
tablamodel1.39	rs2073505	1.26369033678384	0.885888215772567	1.75709692181475	0.179131	32.2436
tablamodel1.158	rs12568930	0.783320895029291	0.528103182678345	1.12035526588544	0.201465	36.2637
tablamodel1.8	rs529866	0.770754760523885	0.503595679280685	1.12757460950305	0.203437	36.6187
tablamodel1.68	rs3851228	0.771508695560463	0.498163117901112	1.14549433671939	0.22009	39.6162
tablamodel1.82	rs4743820	0.848671237933836	0.646812681785002	1.09967525245182	0.224809	40.4657
tablamodel1.96	rs6651252	1.2574688060863	0.853863220455852	1.79674890549425	0.225881	40.6586
tablamodel1.172	rs17293632	1.19572040100288	0.885540217685357	1.58840435026078	0.229514	41.3126
tablamodel1.130	rs9557195	1.20059572965785	0.882378718033797	1.60424029543596	0.22959	41.3263
tablamodel1.161	rs12722515	0.74223039042513	0.43422158573437	1.18429759802204	0.241155	43.408
tablamodel1.134	rs10495903	1.251314062513	0.839832723852921	1.80510589616358	0.249132	44.8437
tablamodel1.90	rs6088765	0.874406889294046	0.693326499744699	1.09523348457787	0.24932	44.8777
tablamodel1.155	rs11741861	0.809120446069598	0.547935761473755	1.15396881885038	0.263318	47.3972
tablamodel1.74	rs4380874	1.12624375565988	0.905431325910164	1.39525919142626	0.280616	50.5109
tablamodel1.121	rs7954567	0.862852570382002	0.654776184463852	1.12055895264649	0.280983	50.5769
tablamodel1.43	rs2227564	0.884880116640294	0.697954003245811	1.11234300887917	0.303001	54.5403
tablamodel1.52	rs2538470	0.902319785632192	0.735713649242739	1.10030595647995	0.316149	56.9069
tablamodel1.9	rs561722	0.88985914433694	0.704866015239617	1.11597610088105	0.318914	57.4045
tablamodel1.49	rs2413583	1.17115975129681	0.847695470632219	1.58110097780724	0.319167	57.45
tablamodel1.176	rs17736589	1.17227842238083	0.846419015004629	1.58697066966479	0.320306	57.6552
tablamodel1.22	rs1042058	1.09613573215006	0.912174258371628	1.31283213023026	0.322388	58.0298
tablamodel1.99	rs6740462	0.88885206243173	0.694236597784081	1.12735424512301	0.340105	61.2189
tablamodel1.10	rs564349	1.10653725970211	0.896056040791091	1.36063791244	0.341523	61.4741
tablamodel1.140	rs10798069	1.11513580085644	0.885837038173277	1.39579965490409	0.34689	62.4402
tablamodel1.159	rs12654812	1.11357517930592	0.885839895767011	1.39210104854309	0.350334	63.06
tablamodel1.100	rs6837335	0.915222374978106	0.757558125917418	1.0999596256566	0.351041	63.1873
tablamodel1.91	rs6142618	1.11745199884397	0.880569166170363	1.40593546133657	0.3515	63.2699
tablamodel1.166	rs13204048	1.10857460362257	0.887770205358962	1.37777436505463	0.357399	64.3317
tablamodel1.59	rs2945412	0.912159567880716	0.747360795946268	1.10688715271479	0.35813	64.4635
tablamodel1.143	rs11010067	1.10730595786369	0.883743530962742	1.38076084469958	0.370037	66.6066
tablamodel1.144	rs11064881	1.28040261558662	0.70973270487633	2.12412159173453	0.372808	67.1055
tablamodel1.41	rs2155219	0.917270628380186	0.755899816823707	1.10693525950578	0.374145	67.3461
tablamodel1.112	rs7495132	0.798625802843107	0.467475348384171	1.27340837056808	0.376027	67.6849
tablamodel1.17	rs917997	0.921580168267635	0.762801202996807	1.1079778379803	0.390439	70.279
tablamodel1.60	rs3024505	1.18469405612281	0.787591031341331	1.71981772875081	0.393222	70.78
tablamodel1.123	rs9264942	1.10054549160796	0.875659832923838	1.37586037630984	0.405373	72.9672
tablamodel1.25	rs1250546	0.914911871247262	0.725837903888866	1.14641218898167	0.445157	80.1282
tablamodel1.114	rs7555082	1.18154856901616	0.74550604591878	1.78336460003186	0.451182	81.2127
tablamodel1.178	rs35320439	1.07925433961066	0.880722452058942	1.31619882139526	0.456194	82.1149
tablamodel1.23	rs1077773	0.922686761877973	0.740694634569199	1.14236349037941	0.466056	83.89
tablamodel1.67	rs3774959	0.931468540028991	0.766628705676073	1.12555153231595	0.468005	84.241
tablamodel1.66	rs3764147	0.920276218244765	0.728044241645997	1.154940549624	0.479795	86.3631
tablamodel1.73	rs4256159	0.900287722976043	0.658496282128644	1.2061062745772	0.495317	89.157
tablamodel1.136	rs10758669	0.939488795068634	0.782129247147161	1.12361321593342	0.4988	89.7841
tablamodel1.31	rs1728918	1.08718868738026	0.84655146023626	1.38346450012605	0.504086	90.7355
tablamodel1.109	rs7236492	0.906638287074539	0.670764396586103	1.20194952815998	0.50918	91.6523
tablamodel1.55	rs2816958	0.851950589915658	0.511608839128243	1.33623415420437	0.51059	91.9063
tablamodel1.6	rs483905	1.08043549154219	0.853580660758816	1.35840346345023	0.513439	92.4191
tablamodel1.50	rs2472649	0.922304435749888	0.71758942800821	1.17472485116233	0.519524	93.5143
tablamodel1.141	rs10865331	1.06102490694893	0.87621706230868	1.27981490552188	0.539404	97.0927
tablamodel1.163	rs12946510	1.06689640061183	0.863077621013594	1.31287457491103	0.544623	98.0322
tablamodel1.165	rs13126505	0.834928790775481	0.439299981946012	1.43608207632178	0.546874	98.4373
tablamodel1.156	rs11742570	1.06060875614477	0.872726503664921	1.28356922457367	0.54937	98.8866
tablamodel1.26	rs1363907	0.928773885435285	0.724983287026807	1.17937874522721	0.551156	99.2082
tablamodel1.27	rs1456896	0.918571728035234	0.688257148124907	1.20751504928731	0.552972	99.535
tablamodel1.56	rs2823286	1.07031959224553	0.850358638368082	1.33935278673778	0.55716	100.289
tablamodel1.139	rs10797432	1.05368200852403	0.873624003447314	1.26595869241186	0.580015	104.403
tablamodel1.36	rs1893217	1.10601377958644	0.754984944157533	1.57007975197552	0.588358	105.905
tablamodel1.86	rs4899554	1.08805400335724	0.78744411910331	1.47176495080937	0.595977	107.276
tablamodel1.129	rs9525625	1.0491760137713	0.873276600661445	1.25594899326795	0.604069	108.732
tablamodel1.78	rs4692386	1.05538074027995	0.846994148474898	1.30864722977383	0.626816	112.827
tablamodel1.72	rs4246905	0.940695741070865	0.730514957866872	1.20062774607201	0.629127	113.243
tablamodel1.34	rs1801274	0.952879070619974	0.780460879701587	1.15686384300811	0.630229	113.441
tablamodel1.40	rs2111485	1.04484374172133	0.869243145364181	1.25137274573771	0.636509	114.572
tablamodel1.173	rs17391694	1.12081864833646	0.664734802530439	1.77338651734001	0.646633	116.394
tablamodel1.137	rs10761659	0.956801746359845	0.783617112185006	1.16202577647895	0.659969	118.794
tablamodel1.111	rs7404095	0.955283361936276	0.775597233562088	1.17051809712509	0.662645	119.276
tablamodel1.168	rs16967103	1.07408562087841	0.769099326200763	1.4677098416671	0.663882	119.499
tablamodel1	rs12103	1.04449471976509	0.855545977402539	1.2692124630125	0.664837	119.671
tablamodel1.125	rs9297145	0.94891975548285	0.738263710913831	1.20682266516034	0.675341	121.561
tablamodel1.169	rs17057051	0.943840183323181	0.712892366037944	1.23160670546094	0.678056	122.05
tablamodel1.47	rs2382817	0.962649391272262	0.800828619504412	1.15227110828748	0.681286	122.631
tablamodel1.113	rs7554511	1.06585818021241	0.77650595614567	1.43346908710706	0.682718	122.889
tablamodel1.70	rs3897478	1.08278437875444	0.725440316161011	1.56108687185293	0.683082	122.955
tablamodel1.152	rs11672983	1.04497597890556	0.843953401073862	1.28818677400093	0.683083	122.955
tablamodel1.88	rs6017342	1.0519063516233	0.820132189821413	1.33632317319481	0.684092	123.137
tablamodel1.29	rs1569723	1.05779417117913	0.796012156775369	1.38621038583493	0.69083	124.349
tablamodel1.101	rs6856616	1.05211028615196	0.806738360072478	1.35611188874389	0.700982	126.177
tablamodel1.69	rs3853824	1.042493826458	0.83458351189006	1.29597868901486	0.710574	127.903
tablamodel1.89	rs6062504	0.9629797082206	0.78175487492118	1.17987184686153	0.719057	129.43
tablamodel1.32	rs1734907	0.936908727142927	0.636258912949152	1.33505239068894	0.729472	131.305
tablamodel1.127	rs9358372	1.0319261056049	0.846800838044134	1.25150569159924	0.752163	135.389
tablamodel1.119	rs7773324	0.968958213856972	0.793389943676361	1.1772871489235	0.753795	135.683
tablamodel1.64	rs3740415	1.03430353983507	0.835143533840013	1.27474849288953	0.754278	135.77
tablamodel1.116	rs7657746	1.0488241428578	0.768630678275701	1.40347184008428	0.75577	136.039
tablamodel1.160	rs12663356	1.02715764249923	0.84926090730224	1.23709360877294	0.779766	140.358
tablamodel1.35	rs1847472	0.971076457942763	0.766194031939669	1.22199746932356	0.805094	144.917
tablamodel1.38	rs2024092	0.975244781880453	0.795421290137449	1.18921570075101	0.806728	145.211
tablamodel1.83	rs4802307	0.97085193525374	0.736245347585996	1.26189205991854	0.829305	149.275
tablamodel1.58	rs2930047	1.02057015076312	0.84100853400118	1.23289161641591	0.83449	150.208
tablamodel1.132	rs10065637	0.966203839688029	0.687348936944414	1.32377593385716	0.836647	150.596
tablamodel1.1	rs38904	1.01891119783897	0.843593321596251	1.2255999907853	0.843916	151.905
tablamodel1.133	rs10486483	0.97304904687012	0.729567495982148	1.27825322078662	0.848278	152.69
tablamodel1.146	rs11168249	1.02122279184429	0.807682102357721	1.28240301946417	0.858505	154.531
tablamodel1.3	rs212388	1.02017581937858	0.815277511349739	1.270535401054	0.859763	154.757
tablamodel1.149	rs11564258	1.02412333453362	0.772618903815132	1.33825825937116	0.864701	155.646
tablamodel1.4	rs254560	1.01739817748796	0.830384148772103	1.24074550643218	0.866125	155.902
tablamodel1.97	rs6679677	0.958312201306723	0.531308097498614	1.58717019974734	0.877823	158.008
tablamodel1.117	rs7702331	1.01702157300833	0.811213484800922	1.2685005763838	0.88222	158.8
tablamodel1.14	rs724016	1.01504344515392	0.829369516761604	1.23582817091839	0.88317	158.971
tablamodel1.95	rs6592362	1.01325138661847	0.839984736813652	1.21728526626424	0.88922	160.06
tablamodel1.179	rs35675666	0.973951934812163	0.650177439968011	1.40634710551649	0.892935	160.728
tablamodel1.71	rs4246215	0.987846224024106	0.798669277604275	1.21575582444429	0.90906	163.631
tablamodel1.75	rs4409764	1.01151375535689	0.81979758118146	1.24191694507801	0.913857	164.494
tablamodel1.175	rs17695092	1.01460385304897	0.767977449356619	1.32218344239704	0.916544	164.978
tablamodel1.48	rs2412970	0.98967972636852	0.792839713368586	1.22908259744612	0.926014	166.682
tablamodel1.13	rs670523	0.990855130623952	0.810528140898461	1.20496664659178	0.927537	166.957
tablamodel1.102	rs6863411	1.0099504894068	0.80154177845562	1.26438056959714	0.93206	167.771
tablamodel1.148	rs11230563	1.00864268178595	0.785960762952068	1.28206100949562	0.944961	170.093
tablamodel1.28	rs1517352	1.00471031445978	0.817749182293539	1.22804760399543	0.96382	173.488
tablamodel1.30	rs1728785	0.995094619468276	0.797457643999403	1.23566103237644	0.964853	173.674
tablamodel1.162	rs12942547	0.995662409636371	0.777252801607279	1.26308597237543	0.971965	174.954
tablamodel1.171	rs17229285	0.997125784475691	0.824598892897195	1.20017432668634	0.975984	175.677
tablamodel1.157	rs11879191	0.995623980711964	0.738173691573071	1.31968826072723	0.976346	175.742
tablamodel1.18	rs921720	1.00257202939393	0.820439737009592	1.21926878774752	0.979696	176.345
tablamodel1.44	rs2231884	0.997319081144503	0.750304956640865	1.3079056016249	0.984866	177.276
tablamodel1.79	rs4703855	1.00143738962752	0.794010495033389	1.25557035548871	0.990186	178.233

## Sheet: multivariate
	V1	OR	X2.5..	X97.5..	pval	Bonferroni
tablamodel2.37	rs1991866	1.66208124853436	1.36244778515736	2.02856990995255	5.47589e-07	9.8566e-05
tablamodel2.108	rs7210086	0.557063040224156	0.413756826058947	0.737718814286467	7.10164e-05	0.0127829
tablamodel2.104	rs6920220	1.5530278090943	1.14439261536209	2.08268824907454	0.0038877	0.699785
tablamodel2.20	rs941823	0.640420564688215	0.466678876700314	0.862263095617917	0.00436058	0.784905
tablamodel2.170	rs17085007	1.37939683411659	1.0876808308229	1.74046428673847	0.00724452	1.30401
tablamodel2.107	rs7134599	1.38621289134184	1.08774348152387	1.75592600787192	0.00743574	1.33843
tablamodel2.12	rs653178	1.35688635252009	1.07589729829143	1.7047666885575	0.00926542	1.66778
tablamodel2.61	rs3091316	0.78623954691584	0.647510155002301	0.949031961266833	0.0135303	2.43545
tablamodel2.147	rs11209026	0.405955437790174	0.181069842696237	0.783813447377139	0.01456	2.6208
tablamodel2.80	rs4722672	1.32399907939233	1.05141785515863	1.66142946353533	0.0160752	2.89354
tablamodel2.110	rs7240004	1.277161954243	1.03811907399696	1.56817287077027	0.0199467	3.59041
tablamodel2.84	rs4836519	0.664357293298526	0.462371908421912	0.927607410987681	0.0209554	3.77198
tablamodel2.57	rs2836878	0.751543271115789	0.584753444877788	0.956495223238425	0.0227007	4.08612
tablamodel2.105	rs7011507	0.547795769703524	0.311789726890054	0.89545047291109	0.0244428	4.39971
tablamodel2.151	rs11612508	1.26274881875457	1.02794736380481	1.54666436377842	0.0250108	4.50194
tablamodel2.174	rs17694108	1.30010220643441	1.02577945925149	1.64094787605002	0.0283646	5.10563
tablamodel2.21	rs1016883	0.722184958790997	0.53217997340402	0.961896139923065	0.030797	5.54347
tablamodel2.87	rs4911259	1.24184759678546	1.01523135783473	1.51532784390752	0.0338001	6.08403
tablamodel2.85	rs4845604	0.634571617134738	0.404235011379883	0.953152965638501	0.0369161	6.6449
tablamodel2.24	rs1126510	1.28897609654532	1.00709694252707	1.63787140705131	0.040477	7.28585
tablamodel2.158	rs12568930	0.672513459212203	0.449698988112988	0.970649714548404	0.0425547	7.65985
tablamodel2.153	rs11681525	1.61684998831638	0.979283979015037	2.55048138501273	0.0479053	8.62295
tablamodel2.8	rs529866	0.662869940273527	0.429555572684713	0.978992576326073	0.0494564	8.90216
tablamodel2.54	rs2790216	1.27565113014819	0.994367453662374	1.62414410059464	0.0514244	9.25639
tablamodel2.65	rs3749171	1.32089199443852	0.990382722783017	1.74055245831601	0.0525865	9.46556
tablamodel2.46	rs2284553	0.815605665183802	0.65852282375062	1.0026543435943	0.0569977	10.2596
tablamodel2.154	rs11739663	0.738251149100791	0.530934430746094	1.00398747063936	0.0612819	11.0307
tablamodel2.142	rs10896794	0.781310256961082	0.599205547375134	1.00716385805432	0.0620896	11.1761
tablamodel2.106	rs7015630	1.28840705975771	0.981717521603735	1.67440486651167	0.0624021	11.2324
tablamodel2.45	rs2266959	0.814971190492805	0.653371250231043	1.00911875011778	0.0646411	11.6354
tablamodel2.126	rs9319943	1.21912315587625	0.97675094901934	1.51779362031497	0.0777392	13.9931
tablamodel2.94	rs6586030	0.680790792756124	0.431155584284366	1.02631311118764	0.0809147	14.5646
tablamodel2.2	rs194749	0.78715413988841	0.594764168053071	1.02877393753104	0.0863895	15.5501
tablamodel2.5	rs395157	1.18024399950713	0.973620171252922	1.42623537680607	0.0884173	15.9151
tablamodel2.161	rs12722515	0.642275746094477	0.371981235902821	1.03737540140759	0.088669	15.9604
tablamodel2.16	rs913678	1.19517812985409	0.970753225925168	1.46701710196584	0.0901534	16.2276
tablamodel2.33	rs1748195	1.19908888190242	0.961387276007016	1.49155428720423	0.104744	18.8539
tablamodel2.120	rs7911264	1.17249227708339	0.96523454219323	1.42001933299536	0.105697	19.0254
tablamodel2.92	rs6426833	1.1688265622327	0.96576599207285	1.41020176598222	0.105786	19.0415
tablamodel2.27	rs1456896	0.789831756503275	0.587251614533106	1.04635130230897	0.10874	19.5733
tablamodel2.118	rs7758080	1.20667019934582	0.953665501219541	1.52027126338473	0.113891	20.5004
tablamodel2.76	rs4656958	1.20988031287147	0.949754646538473	1.53249690171662	0.118094	21.2569
tablamodel2.63	rs3197999	1.23062454888444	0.941275189109908	1.59316815486372	0.121585	21.8852
tablamodel2.169	rs17057051	0.801813907683628	0.60048640945228	1.05548623644055	0.12413	22.3435
tablamodel2.15	rs864745	1.17843751507607	0.953012692852455	1.45282442993495	0.12647	22.7646
tablamodel2.11	rs630923	0.823708661579088	0.636173922370115	1.05736667915136	0.134082	24.1348
tablamodel2.90	rs6088765	0.835569008549334	0.657578410182839	1.05463511629626	0.13559	24.4062
tablamodel2.82	rs4743820	0.815642230968998	0.618035486455853	1.06338238580257	0.140426	25.2766
tablamodel2.17	rs917997	0.86896622587191	0.719056058453839	1.04535030519923	0.140614	25.3104
tablamodel2.121	rs7954567	0.814509728017522	0.612162946482858	1.06854204873682	0.148144	26.6659
tablamodel2.51	rs2488389	1.22296800827979	0.922072457879943	1.60061946216373	0.151729	27.3113
tablamodel2.42	rs2189234	0.856309103147354	0.690124279012175	1.05561696017089	0.151937	27.3487
tablamodel2.138	rs10781499	1.15331100378463	0.946364956850355	1.40151889331182	0.153985	27.7173
tablamodel2.128	rs9491697	0.862640168399584	0.699176557505064	1.05798505888342	0.16144	29.0592
tablamodel2.131	rs9847710	1.13645916920346	0.948518381259486	1.35826655206379	0.162005	29.1609
tablamodel2.77	rs4664304	1.16850460229845	0.937116005623476	1.45246583714673	0.16316	29.3688
tablamodel2.48	rs2412970	0.853347634643041	0.678283154178466	1.06792221174773	0.17036	30.6648
tablamodel2.103	rs6871626	1.16915106325052	0.928693834909683	1.46454936001005	0.17816	32.0687
tablamodel2.55	rs2816958	0.714594239663376	0.424194022226306	1.1357606600804	0.17878	32.1803
tablamodel2.122	rs8005161	0.805160594266467	0.574702667626007	1.10129082656912	0.190385	34.2693
tablamodel2.112	rs7495132	0.709508662303213	0.409073632196858	1.15248201450791	0.191442	34.4596
tablamodel2.7	rs516246	1.15973704275731	0.921796776989371	1.4524983561031	0.200916	36.1649
tablamodel2.136	rs10758669	0.888836184467936	0.738362422965642	1.06546377127526	0.20718	37.2923
tablamodel2.68	rs3851228	0.763486849820019	0.486937472326735	1.15027588977273	0.216741	39.0133
tablamodel2.135	rs10521318	1.40794791872469	0.786405492357966	2.36115250981148	0.219636	39.5344
tablamodel2.115	rs7608910	1.15703481153091	0.913195421353849	1.45779637762531	0.220993	39.7788
tablamodel2.41	rs2155219	0.889933306428572	0.731700601728209	1.07656497946442	0.235864	42.4555
tablamodel2.149	rs11564258	1.18033308264033	0.885501914499669	1.55292277586383	0.246403	44.3525
tablamodel2.22	rs1042058	1.11668203098465	0.923154958804584	1.34653969755911	0.251157	45.2083
tablamodel2.164	rs12994997	1.14017513175448	0.903878724437983	1.43197513680926	0.263217	47.379
tablamodel2.155	rs11741861	0.80768196416019	0.542180180220607	1.16353494446137	0.271352	48.8434
tablamodel2.81	rs4728142	1.13418384656146	0.896072978229075	1.42912536897635	0.289827	52.1689
tablamodel2.143	rs11010067	1.13000523783581	0.89619853710811	1.41853264043193	0.296263	53.3273
tablamodel2.39	rs2073505	1.20088683496856	0.832109541843931	1.69093933370594	0.310261	55.847
tablamodel2.124	rs9286879	1.10090495147395	0.91283277801511	1.32403596733186	0.310312	55.8562
tablamodel2.47	rs2382817	0.910860585301717	0.755757701055636	1.09321810515921	0.320824	57.7483
tablamodel2.19	rs925255	1.12148788914384	0.892097319709636	1.40401487216522	0.321143	57.8058
tablamodel2.59	rs2945412	0.904905509841936	0.737879560753271	1.10358358426095	0.329842	59.3716
tablamodel2.53	rs2651244	1.12110534801079	0.886035388937527	1.41034800999318	0.33446	60.2029
tablamodel2.100	rs6837335	0.911165566846081	0.748548850518467	1.10344715807937	0.346658	62.3984
tablamodel2.165	rs13126505	0.762176711956269	0.396722329532967	1.32956171535733	0.374573	67.4231
tablamodel2.62	rs3116494	1.12039639070233	0.863798812687221	1.44033469615022	0.382772	68.899
tablamodel2.93	rs6568421	1.12301841231138	0.860019815402775	1.45081874037842	0.383726	69.0707
tablamodel2.10	rs564349	1.09939465675973	0.88399598757729	1.36166485926376	0.389328	70.0791
tablamodel2.148	rs11230563	0.894907617170886	0.691008663680528	1.14793198316344	0.390526	70.2947
tablamodel2.144	rs11064881	1.27650059299783	0.696564264012784	2.15669382746481	0.393603	70.8485
tablamodel2.146	rs11168249	0.902312781428359	0.7090025100059	1.14040237655978	0.395987	71.2776
tablamodel2.26	rs1363907	0.898129023105202	0.696325821479451	1.14826730265828	0.399176	71.8517
tablamodel2.99	rs6740462	0.9011467994551	0.70180060571314	1.14663425621918	0.405269	72.9484
tablamodel2.141	rs10865331	1.08501658003395	0.891172199313559	1.3162247937888	0.411508	74.0714
tablamodel2.111	rs7404095	0.921338302526838	0.748310161546175	1.128663334877	0.433955	78.1118
tablamodel2.74	rs4380874	1.08965759327155	0.873252979479627	1.35440324419622	0.442628	79.6731
tablamodel2.137	rs10761659	0.925198950121099	0.756473341670064	1.12583135519313	0.442766	79.6978
tablamodel2.88	rs6017342	0.905777526040027	0.699245067967856	1.16205655403468	0.44444	79.9991
tablamodel2.116	rs7657746	0.888390008851154	0.644968891023517	1.20100280893741	0.454617	81.8311
tablamodel2.125	rs9297145	0.909951851467885	0.703194562107132	1.16532019100316	0.463332	83.3997
tablamodel2.25	rs1250546	0.918063563628709	0.724249281293615	1.15710388387912	0.473982	85.3167
tablamodel2.35	rs1847472	0.916259720134754	0.71677484542875	1.16302414161941	0.478254	86.0857
tablamodel2.23	rs1077773	0.924769877053779	0.741569229022359	1.14641732889706	0.481026	86.5847
tablamodel2.133	rs10486483	0.901343296089427	0.669227065297739	1.19624759879887	0.48256	86.8607
tablamodel2.166	rs13204048	1.0832649027339	0.863331566249703	1.35304072711317	0.484829	87.2692
tablamodel2.109	rs7236492	0.902665064296983	0.666542529800909	1.20000286995326	0.493805	88.8849
tablamodel2.132	rs10065637	0.890790019552331	0.629164969266355	1.22994027777691	0.497745	89.5941
tablamodel2.150	rs11583043	1.09221230449725	0.83998676575813	1.40526571861127	0.500993	90.1788
tablamodel2.139	rs10797432	1.06550696392077	0.88062088179843	1.28453820504122	0.509441	91.6994
tablamodel2.134	rs10495903	1.13666103071435	0.754529551081305	1.66089766233449	0.52318	94.1725
tablamodel2.97	rs6679677	0.834398795590976	0.456055055128484	1.40651596951654	0.525549	94.5988
tablamodel2.178	rs35320439	1.06918139490329	0.867239923204881	1.31217586684749	0.526093	94.6968
tablamodel2.83	rs4802307	0.915811987519882	0.691338689739436	1.19617325687038	0.528759	95.1766
tablamodel2.96	rs6651252	1.13044041276367	0.758770112905354	1.63630575505908	0.530449	95.4809
tablamodel2.9	rs561722	0.929046719094884	0.731963413206476	1.17194389418294	0.539455	97.1019
tablamodel2.95	rs6592362	0.943738908167159	0.78214158638158	1.13419688255238	0.540805	97.3448
tablamodel2.167	rs13204742	1.14825260431063	0.719222580691538	1.75621441495303	0.542014	97.5625
tablamodel2.91	rs6142618	0.927532104270237	0.723753083611242	1.17870102768316	0.544907	98.0832
tablamodel2.101	rs6856616	1.08477504078939	0.828368364531353	1.40496656562116	0.545335	98.1603
tablamodel2.32	rs1734907	0.89063041852639	0.599741310615695	1.28095380326335	0.548398	98.7117
tablamodel2.127	rs9358372	1.06257840598915	0.867501171877191	1.2958081722343	0.552681	99.4825
tablamodel2.145	rs11150589	1.06881225347393	0.846634791075721	1.34183825749504	0.570638	102.715
tablamodel2.72	rs4246905	0.929774609245597	0.716475743053484	1.19650779764946	0.577332	103.92
tablamodel2.98	rs6716753	1.08784448231464	0.800358845350904	1.45361638685596	0.579404	104.293
tablamodel2.67	rs3774959	0.946299106381868	0.772748605319042	1.1527867012355	0.588011	105.842
tablamodel2.163	rs12946510	1.05989675277048	0.855837684894012	1.30701677844186	0.589763	106.157
tablamodel2.56	rs2823286	1.06116347807247	0.840046188442365	1.33296867261386	0.61383	110.489
tablamodel2.179	rs35675666	0.908253072458696	0.602649480435277	1.3208954245629	0.629496	113.309
tablamodel2.70	rs3897478	1.10104112997003	0.729299647132082	1.60860907234692	0.63224	113.803
tablamodel2.152	rs11672983	1.05247126343442	0.845849363063295	1.30416855592979	0.64298	115.736
tablamodel2.50	rs2472649	0.942961211204923	0.730473396046591	1.20674253025461	0.646067	116.292
tablamodel2.34	rs1801274	0.9540347289832	0.77713176388548	1.16500166652851	0.648234	116.682
tablamodel2.177	rs28374715	1.06769701263751	0.799776305047935	1.40685761799575	0.648825	116.788
tablamodel2.162	rs12942547	0.944266000872746	0.732143001614649	1.2064304853917	0.652185	117.393
tablamodel2.129	rs9525625	1.04360034538724	0.86394750926716	1.25620452146893	0.654517	117.813
tablamodel2.159	rs12654812	1.05206079272028	0.831700164510527	1.32355625520493	0.668153	120.268
tablamodel2.69	rs3853824	1.04932850969662	0.83713131203512	1.30931043047173	0.672682	121.083
tablamodel2.31	rs1728918	1.05465221646405	0.817190798541811	1.34897650291358	0.676879	121.838
tablamodel2.175	rs17695092	0.942826156374873	0.707826232916333	1.23938201802634	0.679852	122.373
tablamodel2.1	rs38904	1.03913446230067	0.85635203263417	1.25605913704691	0.694044	124.928
tablamodel2.78	rs4692386	1.0442740148969	0.832610787698567	1.30382026033619	0.704631	126.834
tablamodel2.43	rs2227564	0.955694349829261	0.750855506999632	1.20664487536419	0.70768	127.382
tablamodel2.52	rs2538470	0.962927815643559	0.779937066748463	1.18262296888228	0.721681	129.903
tablamodel2.119	rs7773324	0.965002373186277	0.786798375393923	1.17763744141875	0.728798	131.184
tablamodel2.172	rs17293632	1.05312275800635	0.773539664628926	1.41120777086754	0.735275	132.35
tablamodel2.86	rs4899554	1.05393411272178	0.758965673907222	1.43399959930902	0.745617	134.211
tablamodel2.114	rs7555082	1.07083459080193	0.670955586956157	1.63110697973185	0.761494	137.069
tablamodel2.89	rs6062504	0.967721803065453	0.77915461163274	1.19571087429316	0.763649	137.457
tablamodel2.71	rs4246215	0.969355570506055	0.787516718959057	1.18754836584127	0.766153	137.907
tablamodel2.49	rs2413583	1.0488487059742	0.752395601778985	1.4301883119492	0.770431	138.678
tablamodel2.140	rs10798069	0.968504018437384	0.761167927868695	1.22504283030587	0.791843	142.532
tablamodel2.60	rs3024505	1.05457253153964	0.691809088655631	1.55362127362435	0.796168	143.31
tablamodel2.123	rs9264942	0.970203260322296	0.766211345399864	1.22186342550288	0.79921	143.858
tablamodel2.75	rs4409764	1.02488130390234	0.830799659153638	1.25843118905264	0.8163	146.934
tablamodel2.173	rs17391694	0.943436921166569	0.550882116007709	1.52029415855281	0.821121	147.802
tablamodel2.130	rs9557195	1.03513446958448	0.750812667794212	1.40239837684207	0.828152	149.067
tablamodel2.29	rs1569723	0.970371871939641	0.72887840371983	1.274449828067	0.832594	149.867
tablamodel2.160	rs12663356	1.02006147204856	0.839398292479578	1.23457517312755	0.839847	151.172
tablamodel2.38	rs2024092	0.979385795397748	0.791906316136682	1.20479575356943	0.845519	152.193
tablamodel2.113	rs7554511	0.97278200092034	0.704761682488002	1.31653333196608	0.862251	155.205
tablamodel2.157	rs11879191	0.975073075276885	0.716284687985643	1.30527606737775	0.868782	156.381
tablamodel2.36	rs1893217	1.0313370703933	0.696239207951079	1.48213544357354	0.872426	157.037
tablamodel2.156	rs11742570	0.985434376990236	0.809722202450329	1.1943551078614	0.882208	158.797
tablamodel2.13	rs670523	1.01572191563536	0.823968631627087	1.24587855931186	0.882269	158.808
tablamodel2.176	rs17736589	0.978102301724063	0.700206016634298	1.33637470733339	0.892916	160.725
tablamodel2.28	rs1517352	0.988276665786856	0.804866503746523	1.20745301379308	0.909142	163.646
tablamodel2.73	rs4256159	0.984955904784655	0.715452210680542	1.33010803191735	0.923491	166.228
tablamodel2.58	rs2930047	1.00862572912802	0.827784649635459	1.22366055762452	0.931264	167.628
tablamodel2.40	rs2111485	0.992134371475026	0.822739500322191	1.19215602921497	0.933395	168.011
tablamodel2.18	rs921720	0.991781392134848	0.808798771485441	1.21054039859761	0.935982	168.477
tablamodel2.3	rs212388	0.99192702499162	0.795028590145726	1.23164381288096	0.942066	169.572
tablamodel2.102	rs6863411	1.00854512591818	0.795810610264975	1.27029283854602	0.943072	169.753
tablamodel2.30	rs1728785	0.992633162357402	0.787173263196994	1.24594123299076	0.949616	170.931
tablamodel2.44	rs2231884	1.0085351492118	0.755143594859204	1.32950602474195	0.952955	171.532
tablamodel2.171	rs17229285	1.00538688843861	0.828577402075032	1.21456857109428	0.956024	172.084
tablamodel2.79	rs4703855	1.00631683120418	0.793651923617219	1.26875038989093	0.957991	172.438
tablamodel2.117	rs7702331	0.994215765790015	0.788281966863203	1.24772527845242	0.960463	172.883
tablamodel2.64	rs3740415	1.00436138841572	0.812842197874652	1.2352232464298	0.967442	174.14
tablamodel2.4	rs254560	1.00379710132877	0.814016458491094	1.23218298834062	0.971377	174.848
tablamodel2.168	rs16967103	1.00340505706027	0.712040851563408	1.38475445698884	0.98398	177.116
tablamodel2.14	rs724016	1.00170820892332	0.814409905689948	1.22589909618183	0.986931	177.648
tablamodel2.6	rs483905	1.00169009331132	0.788210693357887	1.26458757901019	0.988814	177.987
tablamodel2.66	rs3764147	0.998936020390014	0.786836691676619	1.25981204744818	0.992918	178.725
tablamodel2	rs12103	0.999629798688854	0.821235124679251	1.21156507017648	0.997018	179.463

## Sheet: Table
	Model Additive
	Type Model	Variant	OR	2.5%	97.5%	Pvalue	Pval Adjusted
	univariate	rs1991866	1.69	1.39	2063	0.0000001	0.00003
	multivariate		1.66	1.36	2.02	0.0000005	0.00009
	univariate	rs7210086	0.56	0.42	0.74	0.00006	0.01
	multivariate		0.56	0.41	0.74	0.00007	0.01
