# Supplementary material for: Amerindian ancestry proportion as a risk factor for inflammatory bowel diseases: results from a Latin American Andean cohort
Source: Front Med (Lausanne). 2023 Oct 27;10:1258395. doi: 10.3389/fmed.2023.1258395 (PMC10642057; doi:10.3389/fmed.2023.1258395)
Supplement: Supplementary file 4 [file Data_Sheet_3.xlsx]

## Sheet: Results
	...1	V1	OR	X2.5..	X97.5..	pval	bonferroni_correction(180*p)	Bonferroni*2=180*p*2
75	tablamodel1.37	rs1991866	1.6892116858008	1.34208324135144	2.12647370994288	7.76791e-06	0.00139822	0.00279645
76	tablamodel2.37	rs1991866	1.67549599437489	1.32751789276459	2.11578123646617	1.38253e-05	0.00248856	0.00497712
218	tablamodel2.108	rs7210086	0.557566961258879	0.396989126799905	0.765625203551903	0.000474303	0.0853746	0.170749
209	tablamodel1.104	rs6920220	1.79127222571244	1.27532636676062	2.47753556215221	0.000561367	0.101046	0.202092
217	tablamodel1.108	rs7210086	0.58026735876144	0.41378298033105	0.795602569187195	0.00107141	0.192854	0.385709
210	tablamodel2.104	rs6920220	1.70113779855869	1.19754896050724	2.38270386444063	0.0024098	0.433763	0.867526
341	tablamodel1.170	rs17085007	1.47838065272844	1.13909162004999	1.9061384575832	0.00286837	0.516306	1.03261
161	tablamodel1.80	rs4722672	1.40490543994365	1.09056861131602	1.80220937502178	0.00788613	1.4195	2.83901
116	tablamodel2.57	rs2836878	0.679028548024231	0.502801611428302	0.903638821260394	0.00950745	1.71134	3.42268
115	tablamodel1.57	rs2836878	0.683865572111974	0.508842813739024	0.905272297957536	0.0095858	1.72544	3.45089
342	tablamodel2.170	rs17085007	1.4195438920885	1.08433255311441	1.84685901158313	0.00979497	1.76309	3.52619
32	tablamodel2.15	rs864745	1.36147813247659	1.070127355078	1.72760376395688	0.0114334	2.05802	4.11603
25	tablamodel1.12	rs653178	1.38760148348848	1.07250629729034	1.78453263685186	0.0115391	2.07703	4.15407
31	tablamodel1.15	rs864745	1.34974849421621	1.06260147298593	1.70937264332908	0.0132631	2.38737	4.77473
131	tablamodel1.65	rs3749171	1.46921763619575	1.07330598838829	1.98019425529738	0.0135807	2.44452	4.88904
162	tablamodel2.80	rs4722672	1.37857071826652	1.06386108481043	1.77955021367377	0.0142942	2.57296	5.14593
42	tablamodel2.20	rs941823	0.642321044691253	0.439749074099117	0.912729138094866	0.0171842	3.09316	6.18632
211	tablamodel1.105	rs7011507	0.429547398880685	0.193958394059094	0.814323736348236	0.019315	3.47671	6.95342
295	tablamodel1.147	rs11209026	0.347346288991906	0.12337761320723	0.75871551681898	0.0197457	3.55423	7.10846
26	tablamodel2.12	rs653178	1.36405423667391	1.04508452918404	1.77045490846751	0.0207662	3.73791	7.47582
212	tablamodel2.105	rs7011507	0.43056028167406	0.192950780009007	0.82535906397515	0.0212973	3.83351	7.66701
296	tablamodel2.147	rs11209026	0.350031979015949	0.123006730382789	0.778547693864263	0.0227441	4.09394	8.18788
249	tablamodel1.124	rs9286879	1.27235331513937	1.02817323755209	1.57008627517365	0.0254686	4.58434	9.16869
242	tablamodel2.120	rs7911264	1.28518613139093	1.02611400808519	1.60480589760934	0.0276091	4.96964	9.93928
241	tablamodel1.120	rs7911264	1.2761117958377	1.02152157103046	1.58879896079265	0.0301959	5.43526	10.8705
132	tablamodel2.65	rs3749171	1.40053120639268	1.01861519052252	1.89757418164804	0.0333809	6.00856	12.0171
318	tablamodel2.158	rs12568930	0.609090666129633	0.370233696363597	0.946384280416545	0.0373625	6.72525	13.4505
171	tablamodel1.85	rs4845604	0.573015440432837	0.323447909557358	0.938134386306004	0.0389887	7.01797	14.0359
189	tablamodel1.94	rs6586030	0.584464284017132	0.335715477569111	0.945732831845996	0.0407471	7.33449	14.669
186	tablamodel2.92	rs6426833	1.25512328729731	1.00706094323856	1.55862303598238	0.0410611	7.39101	14.782
18	tablamodel2.8	rs529866	0.593937344629986	0.345592316310177	0.953351920611083	0.042889	7.72003	15.4401
172	tablamodel2.85	rs4845604	0.574470400181705	0.321875686023501	0.949395093292212	0.0431067	7.7592	15.5184
41	tablamodel1.20	rs941823	0.69709980851216	0.481086772135729	0.982116086438496	0.0468607	8.43492	16.8698
215	tablamodel1.107	rs7134599	1.32647207784086	0.996973064219219	1.74439887906434	0.0473168	8.51702	17.034
214	tablamodel2.106	rs7015630	1.36224259997856	0.994689316337008	1.84120343483088	0.0485938	8.74689	17.4938
221	tablamodel1.110	rs7240004	1.26557978401205	0.997072704178233	1.60064726220387	0.0507643	9.13757	18.2751
213	tablamodel1.106	rs7015630	1.34551617018644	0.990926944067064	1.80143834180348	0.0511109	9.19996	18.3999
307	tablamodel1.153	rs11681525	1.67111675149705	0.955025389325886	2.73077796367684	0.053559	9.64062	19.2812
12	tablamodel2.5	rs395157	1.24003612919292	0.99443480791009	1.54102291100095	0.0537749	9.67947	19.3589
308	tablamodel2.153	rs11681525	1.7049083694581	0.953755852717583	2.85437750500038	0.0548702	9.87663	19.7533
109	tablamodel1.54	rs2790216	1.31365516613748	0.987893888805419	1.72785914019759	0.0553111	9.95601	19.912
11	tablamodel1.5	rs395157	1.22843486711084	0.990047726701844	1.51848350146845	0.0588993	10.6019	21.2038
181	tablamodel1.90	rs6088765	0.770384452459368	0.583577471417365	1.00562069239015	0.0597792	10.7602	21.5205
317	tablamodel1.158	rs12568930	0.6444235483247	0.393715535061603	0.995236629582526	0.0618659	11.1359	22.2717
190	tablamodel2.94	rs6586030	0.6067350312447	0.344735960948694	0.995862831649748	0.0631415	11.3655	22.7309
185	tablamodel1.92	rs6426833	1.22155271555247	0.982882396394139	1.51198270599938	0.0680489	12.2488	24.4976
93	tablamodel1.46	rs2284553	0.803784390194418	0.630334618260961	1.01411038022551	0.0711513	12.8072	25.6145
110	tablamodel2.54	rs2790216	1.29385649154587	0.969902402769509	1.70836447095451	0.0738778	13.298	26.596
49	tablamodel1.24	rs1126510	1.28808062763482	0.966264617362627	1.69585302916147	0.0771149	13.8807	27.7614
17	tablamodel1.8	rs529866	0.644206606732129	0.378643376119807	1.02152716726599	0.0804868	14.4876	28.9753
250	tablamodel2.124	rs9286879	1.21001032125592	0.975074232256855	1.49726988804602	0.0809481	14.5707	29.1413
312	tablamodel2.155	rs11741861	0.663760948018575	0.406120094759435	1.02882150155566	0.0824291	14.8372	29.6745
94	tablamodel2.46	rs2284553	0.807956069497381	0.630533918929075	1.02457286786875	0.0844577	15.2024	30.4048
304	tablamodel2.151	rs11612508	1.22505710981253	0.967790407375448	1.5437187548641	0.0878345	15.8102	31.6204
246	tablamodel2.122	rs8005161	0.714357807009526	0.474181636239722	1.03811696949656	0.0912738	16.4293	32.8586
311	tablamodel1.155	rs11741861	0.679679295851386	0.419216993197903	1.04364577795113	0.0953343	17.1602	34.3204
340	tablamodel2.169	rs17057051	0.751719629856918	0.530970244924802	1.04185984196156	0.0961916	17.3145	34.629
163	tablamodel1.81	rs4728142	1.24463646158816	0.956157086301515	1.60958199327546	0.0990151	17.8227	35.6454
170	tablamodel2.84	rs4836519	0.724163287003916	0.48363310066038	1.04759328001725	0.100481	18.0866	36.1731
245	tablamodel1.122	rs8005161	0.725253355311875	0.484253537095512	1.04685649074355	0.101163	18.2093	36.4185
358	tablamodel2.178	rs35320439	1.21486186250845	0.957023845601992	1.53432918506817	0.105446	18.9803	37.9607
222	tablamodel2.110	rs7240004	1.21870150699087	0.956834416406017	1.54710188646819	0.106115	19.1008	38.2016
286	tablamodel2.142	rs10896794	0.780897384277101	0.573440252212909	1.04698753418108	0.106641	19.1953	38.3906
309	tablamodel1.154	rs11739663	0.745961997031768	0.514524063042792	1.05170309992936	0.106986	19.2575	38.515
232	tablamodel2.115	rs7608910	1.24548137669068	0.948642000571932	1.62351265570877	0.108686	19.5635	39.127
155	tablamodel1.77	rs4664304	1.22262912574879	0.949612680644228	1.56704037383669	0.115196	20.7353	41.4707
231	tablamodel1.115	rs7608910	1.23361084684081	0.945007102299815	1.5977098004233	0.116485	20.9672	41.9345
124	tablamodel2.61	rs3091316	0.838307748765356	0.668526200996347	1.04286334314328	0.119238	21.4629	42.9259
169	tablamodel1.84	rs4836519	0.741540146517039	0.497855884750187	1.06616350853445	0.122436	22.0385	44.0769
357	tablamodel1.178	rs35320439	1.19491206363061	0.945616485575967	1.50167617618239	0.13058	23.5045	47.009
182	tablamodel2.90	rs6088765	0.808315328059862	0.609124601244103	1.06117733530201	0.13227	23.8086	47.6172
216	tablamodel2.107	rs7134599	1.24432894276376	0.928954366070653	1.64864190915026	0.134499	24.2098	48.4196
107	tablamodel1.53	rs2651244	1.21790149919975	0.935855416167498	1.57217481544989	0.135683	24.4229	48.8458
253	tablamodel1.126	rs9319943	1.19944826737019	0.942378460017186	1.52066685617734	0.135687	24.4237	48.8473
285	tablamodel1.142	rs10896794	0.800534629044952	0.591446643089729	1.06634307422477	0.138161	24.8689	49.7378
254	tablamodel2.126	rs9319943	1.1949602592268	0.933815964808424	1.52360349396868	0.153218	27.5792	55.1583
34	tablamodel2.16	rs913678	1.19227451760798	0.931334780381963	1.51896331885144	0.158101	28.4582	56.9164
176	tablamodel2.87	rs4911259	1.18498402958281	0.932215802329795	1.49912452824018	0.160677	28.9219	57.8438
310	tablamodel2.154	rs11739663	0.772106629608834	0.529520281487892	1.0955813466938	0.162006	29.1611	58.3223
303	tablamodel1.151	rs11612508	1.17527751069669	0.933980979385814	1.4714892631446	0.162995	29.3391	58.6782
33	tablamodel1.16	rs913678	1.18655379873132	0.929748829436261	1.5063523338282	0.164001	29.5201	59.0402
156	tablamodel2.77	rs4664304	1.19526252666703	0.926600797557069	1.5353562207879	0.165589	29.806	59.612
324	tablamodel2.161	rs12722515	0.658839612185511	0.342072298381308	1.15304138442614	0.174582	31.4248	62.8496
207	tablamodel1.103	rs6871626	1.1930719074924	0.917719620273859	1.53963954085909	0.180395	32.471	64.942
237	tablamodel1.118	rs7758080	1.19340037639031	0.916825221351871	1.54285093436481	0.182316	32.8169	65.6337
323	tablamodel1.161	rs12722515	0.671198495545463	0.351482095636519	1.16197908707947	0.187315	33.7168	67.4335
44	tablamodel2.21	rs1016883	0.800822818520411	0.567998712575134	1.10243328579262	0.18803	33.8454	67.6908
277	tablamodel1.138	rs10781499	1.16232450984637	0.926462893813556	1.45182880605948	0.188562	33.9412	67.8824
350	tablamodel2.174	rs17694108	1.19645837373747	0.910390918574963	1.5620245593656	0.192107	34.5793	69.1585
258	tablamodel2.128	rs9491697	0.853267637679616	0.668767265177754	1.07968558903671	0.193276	34.7897	69.5794
91	tablamodel1.45	rs2266959	0.855310327705163	0.6717089188716	1.07930562398317	0.195534	35.1962	70.3924
349	tablamodel1.174	rs17694108	1.19049174891494	0.910542407924541	1.54560856730164	0.195768	35.2383	70.4766
108	tablamodel2.53	rs2651244	1.18724471986956	0.907005897894845	1.54194762162697	0.204102	36.7384	73.4767
123	tablamodel1.61	rs3091316	0.868152059122256	0.694044166049787	1.07703035026625	0.206248	37.1246	74.2492
179	tablamodel1.89	rs6062504	0.85470255303589	0.666343925592164	1.08646626897765	0.207215	37.2986	74.5972
96	tablamodel2.47	rs2382817	0.869738841740689	0.697143271791574	1.07729453471297	0.207851	37.4131	74.8262
68	tablamodel2.33	rs1748195	0.845293833229688	0.647530285444191	1.09411412636231	0.208391	37.5103	75.0207
300	tablamodel2.149	rs11564258	1.22146608266334	0.886339770934926	1.65619131038277	0.208633	37.5539	75.1079
281	tablamodel1.140	rs10798069	1.1825402676255	0.906854936872587	1.53176124251862	0.209188	37.6539	75.3078
352	tablamodel2.175	rs17695092	1.21873817036862	0.887272248036168	1.64969534071488	0.210183	37.833	75.666
92	tablamodel2.45	rs2266959	0.858853905618533	0.671445421771084	1.08896156561369	0.216534	38.9762	77.9523
288	tablamodel2.143	rs11010067	1.18040077029735	0.903085940265992	1.5339087069667	0.21905	39.4289	78.8579
284	tablamodel2.141	rs10865331	1.14993414864942	0.917748680284869	1.43490408835864	0.219656	39.5381	79.0762
339	tablamodel1.169	rs17057051	0.814316576726101	0.578676911906462	1.12129630892457	0.222368	40.0263	80.0525
43	tablamodel1.21	rs1016883	0.816406134296942	0.581271103745069	1.11917231141679	0.223573	40.2431	80.4862
208	tablamodel2.103	rs6871626	1.17682583471332	0.901193164138782	1.52615642668534	0.224922	40.4859	80.9718
180	tablamodel2.89	rs6062504	0.856395656705276	0.663030786201429	1.09646162079671	0.226194	40.7149	81.4299
167	tablamodel1.83	rs4802307	0.819747713497491	0.584803366622955	1.12252316374228	0.230886	41.5595	83.1189
278	tablamodel2.138	rs10781499	1.14960322610731	0.912215949461568	1.4426327157142	0.232364	41.8254	83.6509
2	tablamodel2	rs12103	0.867429821103698	0.682060401163379	1.09308201756767	0.23625	42.5249	85.0498
7	tablamodel1.3	rs212388	1.16192822778757	0.903698892071676	1.48645439669938	0.236463	42.5634	85.1268
168	tablamodel2.83	rs4802307	0.822278897493486	0.585149720175135	1.12924364695538	0.242082	43.5747	87.1494
6	tablamodel2.2	rs194749	0.832087637769606	0.605595374225349	1.12610500000864	0.244493	44.0087	88.0174
142	tablamodel2.70	rs3897478	1.29392033111222	0.819730569423177	1.96186510084701	0.244935	44.0883	88.1766
164	tablamodel2.81	rs4728142	1.16894655594133	0.89319942196619	1.52013822627767	0.249119	44.8414	89.6828
359	tablamodel1.179	rs35675666	0.750335863129871	0.444239580993144	1.1892253088944	0.24995	44.9911	89.9821
39	tablamodel1.19	rs925255	1.16208793008386	0.89526485593664	1.49883356720215	0.252472	45.4449	90.8898
351	tablamodel1.175	rs17695092	1.19159175277868	0.873992982182792	1.59906244914629	0.254322	45.7779	91.5558
320	tablamodel2.159	rs12654812	0.850819730474457	0.640779716984902	1.11804208919244	0.254498	45.8096	91.6191
360	tablamodel2.179	rs35675666	0.750816056373714	0.442141941755149	1.19758044423561	0.256801	46.2241	92.4482
56	tablamodel2.27	rs1456896	0.826443581851187	0.586930854529768	1.13894538523175	0.25848	46.5263	93.0527
1	tablamodel1	rs12103	0.874674689408012	0.687899477033929	1.10164334416929	0.264034	47.5261	95.0522
50	tablamodel2.24	rs1126510	1.17786177233828	0.877084476664549	1.56263156550356	0.265594	47.8069	95.6138
67	tablamodel1.33	rs1748195	0.865665945898115	0.664906494225704	1.11743683396039	0.275279	49.5502	99.1003
154	tablamodel2.76	rs4656958	1.16502486710989	0.881034748147286	1.52806806910914	0.276121	49.7018	99.4036
51	tablamodel1.25	rs1250546	0.864398529066774	0.660041249573031	1.12242817090309	0.281263	50.6274	101.255
175	tablamodel1.87	rs4911259	1.13728469083763	0.896572095415725	1.43474584693563	0.282689	50.8839	101.768
204	tablamodel2.101	rs6856616	1.17707685002345	0.867527032679163	1.5763431684523	0.283577	51.0438	102.088
268	tablamodel2.133	rs10486483	0.831158584569485	0.582713244812711	1.15922832972507	0.290715	52.3287	104.657
283	tablamodel1.141	rs10865331	1.12270186668128	0.900560476598811	1.39336640413878	0.297738	53.5928	107.186
238	tablamodel2.118	rs7758080	1.15156628238089	0.877525244452208	1.50146607229567	0.302288	54.4118	108.824
257	tablamodel1.128	rs9491697	0.884535883281401	0.696521714448209	1.11389993187516	0.304762	54.8572	109.714
287	tablamodel1.143	rs11010067	1.14442214341931	0.881057627672873	1.47706700775665	0.305394	54.9709	109.942
153	tablamodel1.76	rs4656958	1.15008815622355	0.874697068184081	1.49916291503283	0.308189	55.4741	110.948
137	tablamodel1.68	rs3851228	0.784353519292863	0.474626507684599	1.22680438988907	0.313418	56.4152	112.83
121	tablamodel1.60	rs3024505	1.24962323322594	0.789821867038509	1.89128577610043	0.314872	56.6769	113.354
203	tablamodel1.101	rs6856616	1.16236996068803	0.859922778035785	1.54968561093239	0.315659	56.8185	113.637
141	tablamodel1.70	rs3897478	1.24291390043942	0.792550770259481	1.86839606913248	0.318061	57.2509	114.502
166	tablamodel2.82	rs4743820	0.853650209559427	0.620220466297477	1.15618814295365	0.318313	57.2964	114.593
346	tablamodel2.172	rs17293632	0.82744054244757	0.560661354262408	1.18650767495828	0.320502	57.6903	115.381
95	tablamodel1.47	rs2382817	0.897741800024761	0.721216361684302	1.10926758161743	0.324992	58.4985	116.997
226	tablamodel2.112	rs7495132	0.746787919470126	0.396656984412453	1.28939162602386	0.32787	59.0166	118.033
299	tablamodel1.149	rs11564258	1.16365228955386	0.847644696076239	1.57021729220464	0.334106	60.1391	120.278
282	tablamodel2.140	rs10798069	1.14195560126603	0.869090871912562	1.49074334847177	0.334121	60.1417	120.283
127	tablamodel1.63	rs3197999	1.1618847975935	0.844043712316661	1.57264570153213	0.343521	61.8338	123.668
5	tablamodel1.2	rs194749	0.864100667434489	0.632515189973228	1.16236544871666	0.345778	62.2401	124.48
267	tablamodel1.133	rs10486483	0.852910218450283	0.603458010104367	1.17767740171634	0.349672	62.941	125.882
139	tablamodel1.69	rs3853824	0.884458592040004	0.678660013735767	1.14318468762347	0.355278	63.95	127.9
348	tablamodel2.173	rs17391694	0.733327775422491	0.353849745845808	1.35669929111987	0.360846	64.9523	129.905
225	tablamodel1.112	rs7495132	0.769204981395856	0.414084239232931	1.30535791368476	0.366315	65.9367	131.873
112	tablamodel2.55	rs2816958	0.776160632046969	0.421556312525196	1.31997743772378	0.380714	68.5285	137.057
72	tablamodel2.35	rs1847472	0.884019532246853	0.666543807417477	1.16059690228624	0.382792	68.9025	137.805
319	tablamodel1.159	rs12654812	0.886094331154491	0.671425412546953	1.15731658153881	0.383143	68.9657	137.931
8	tablamodel2.3	rs212388	1.11743373131399	0.867678793405175	1.43200736659613	0.384282	69.1707	138.341
117	tablamodel1.58	rs2930047	1.10161811579618	0.882991725489289	1.36773707234574	0.385129	69.3232	138.646
138	tablamodel2.68	rs3851228	0.809660894762968	0.484694314426844	1.28345557485769	0.392982	70.7367	141.473
314	tablamodel2.156	rs11742570	0.906237413716909	0.718041617519466	1.13510620255398	0.398497	71.7295	143.459
122	tablamodel2.60	rs3024505	1.21078571095131	0.758325466681518	1.85210431968551	0.398989	71.818	143.636
159	tablamodel1.79	rs4703855	1.11616010879796	0.859048474322978	1.44128968445757	0.404468	72.8043	145.609
100	tablamodel2.49	rs2413583	0.839403222673078	0.543382594536358	1.24539147815941	0.406216	73.1188	146.238
52	tablamodel2.25	rs1250546	0.892132238456074	0.678055866551619	1.16414665128779	0.407096	73.2774	146.555
54	tablamodel2.26	rs1363907	0.886186484862664	0.659101073845748	1.17675145495349	0.413022	74.3439	148.688
63	tablamodel1.31	rs1728918	1.12619378155945	0.841234738074376	1.48917900377571	0.413797	74.4835	148.967
143	tablamodel1.71	rs4246215	1.10040237118336	0.867970300002436	1.38744182268087	0.42318	76.1723	152.345
178	tablamodel2.88	rs6017342	0.887690847511469	0.656444799851124	1.1840142772674	0.42767	76.9807	153.961
66	tablamodel2.32	rs1734907	0.840567751928147	0.530853549331309	1.27225484336927	0.433964	78.1135	156.227
40	tablamodel2.19	rs925255	1.11055432651321	0.850816273112129	1.4407294997471	0.434482	78.2067	156.413
271	tablamodel1.135	rs10521318	1.29722247952081	0.63227123203952	2.37252293614433	0.435469	78.3844	156.769
244	tablamodel2.121	rs7954567	0.882193126725169	0.635443825260924	1.2017282826699	0.439606	79.1291	158.258
71	tablamodel1.35	rs1847472	0.898769365904871	0.681651002383076	1.17274271989293	0.4399	79.182	158.364
263	tablamodel1.131	rs9847710	0.920779101582663	0.743263463112626	1.13281942225621	0.441691	79.5044	159.009
47	tablamodel1.23	rs1077773	0.906506308527695	0.702126802244827	1.16061876997343	0.443166	79.77	159.54
53	tablamodel1.26	rs1363907	0.895252104215827	0.669004278650027	1.18286446127591	0.445783	80.2409	160.482
140	tablamodel2.69	rs3853824	0.902844888818837	0.690989382681243	1.17021378846242	0.446264	80.3274	160.655
261	tablamodel1.130	rs9557195	1.14432693882004	0.796363353267471	1.6027096917459	0.448542	80.7375	161.475
118	tablamodel2.58	rs2930047	1.08976290331664	0.869745784894463	1.35912749945447	0.449568	80.9222	161.844
48	tablamodel2.23	rs1077773	0.908067533347773	0.702729645145413	1.1638224240387	0.452909	81.5237	163.047
165	tablamodel1.82	rs4743820	0.889725968920489	0.649770897917405	1.19834486319062	0.453344	81.602	163.204
55	tablamodel1.27	rs1456896	0.882061587975594	0.62714424859285	1.21396237235132	0.455259	81.9466	163.893
276	tablamodel2.137	rs10761659	0.91700410219576	0.726615979431766	1.14874935018096	0.457532	82.3557	164.711
247	tablamodel1.123	rs9264942	1.10191503195826	0.848278953841818	1.42156203349491	0.460553	82.8995	165.799
183	tablamodel1.91	rs6142618	1.1042226763086	0.837245836157757	1.43964591485371	0.472561	85.0609	170.122
98	tablamodel2.48	rs2412970	0.910016578333492	0.698781167050235	1.17660490402625	0.477443	85.9397	171.879
120	tablamodel2.59	rs2945412	0.921694720797886	0.729736084003522	1.15564559136564	0.486073	87.4931	174.986
275	tablamodel1.137	rs10761659	0.924375091557432	0.734513851752808	1.15438421679897	0.494513	89.0123	178.025
265	tablamodel1.132	rs10065637	0.873674919091148	0.579983945579896	1.26670687970477	0.496294	89.333	178.666
83	tablamodel1.41	rs2155219	0.925741995466958	0.73769773968302	1.15318062980264	0.497547	89.5584	179.117
335	tablamodel1.167	rs13204742	1.19785027157336	0.682420069062071	1.96142917164465	0.499765	89.9577	179.915
157	tablamodel1.78	rs4692386	1.08835266250316	0.847390299896548	1.38982832930168	0.501724	90.3103	180.621
266	tablamodel2.132	rs10065637	0.874556106389296	0.579546923527998	1.27102642871522	0.501767	90.3181	180.636
347	tablamodel1.173	rs17391694	0.804404569953547	0.393872515209982	1.45978773523877	0.510333	91.8599	183.72
84	tablamodel2.41	rs2155219	0.927391493101514	0.737303493437331	1.15818643991855	0.512137	92.1846	184.369
334	tablamodel2.166	rs13204048	1.08988103592213	0.838293594651435	1.40812166512819	0.514729	92.6512	185.302
305	tablamodel1.152	rs11672983	1.08315428372722	0.846528182418891	1.37832120829697	0.520037	93.6067	187.213
345	tablamodel1.172	rs17293632	0.886893155356819	0.605368263323861	1.2615782057243	0.520355	93.664	187.328
23	tablamodel1.11	rs630923	0.913782997428087	0.690504019811578	1.19790273859446	0.520526	93.6946	187.389
158	tablamodel2.78	rs4692386	1.08526511610237	0.841152586273933	1.39259337729782	0.524019	94.3235	188.647
243	tablamodel1.121	rs7954567	0.904126819505782	0.65616954700681	1.22164763772222	0.524023	94.3242	188.648
144	tablamodel2.71	rs4246215	1.07865778725187	0.851810094792986	1.35901027025628	0.524488	94.4078	188.816
301	tablamodel1.150	rs11583043	1.09944398183344	0.814015935694592	1.46179987738877	0.524677	94.4419	188.884
65	tablamodel1.32	rs1734907	0.869921857232869	0.551271169266762	1.3114409566968	0.526624	94.7923	189.585
306	tablamodel2.152	rs11672983	1.08393773380927	0.841934130805894	1.38830691032861	0.526944	94.8499	189.7
327	tablamodel1.163	rs12946510	1.08027058016082	0.847347540543784	1.3689909535543	0.527431	94.9375	189.875
36	tablamodel2.17	rs917997	0.933478914782596	0.750591952206058	1.15440601359011	0.529998	95.3997	190.799
197	tablamodel1.98	rs6716753	1.1149159097938	0.777026762239304	1.55880587246968	0.53902	97.0236	194.047
264	tablamodel2.131	rs9847710	0.934983899654783	0.751565289053415	1.15542307142162	0.539228	97.0611	194.122
119	tablamodel1.59	rs2945412	0.931867198547746	0.740264739711149	1.16422056521644	0.540494	97.2889	194.578
135	tablamodel1.67	rs3774959	0.932283180837761	0.7406257785076	1.16454072440852	0.542853	97.7135	195.427
289	tablamodel1.144	rs11064881	0.792713443971676	0.336196654426629	1.56625646116727	0.547807	98.6053	197.211
111	tablamodel1.55	rs2816958	0.844042593380016	0.463038083644052	1.41786684724936	0.549521	98.9139	197.828
256	tablamodel2.127	rs9358372	1.0703385134671	0.851966282738117	1.33691048878224	0.553549	99.6388	199.278
149	tablamodel1.74	rs4380874	1.07877122526373	0.836663336629712	1.38314275138066	0.553757	99.6763	199.353
160	tablamodel2.79	rs4703855	1.08291588271392	0.829141864560658	1.40601911235809	0.553788	99.6818	199.364
152	tablamodel2.75	rs4409764	1.0737253485807	0.844770414327585	1.35719682815193	0.555788	100.042	200.084
79	tablamodel1.39	rs2073505	1.13045337298168	0.73480829028596	1.67162278227864	0.557059	100.271	200.541
313	tablamodel1.156	rs11742570	0.934808674212982	0.742319656237086	1.1681038311406	0.559206	100.657	201.314
315	tablamodel1.157	rs11879191	0.903070926428261	0.632148297624189	1.25757445679121	0.560101	100.818	201.636
46	tablamodel2.22	rs1042058	1.06610616457926	0.855989131867755	1.32165319635399	0.56279	101.302	202.604
294	tablamodel2.146	rs11168249	0.922953712325975	0.698260580991034	1.20815101775149	0.565846	101.852	203.705
353	tablamodel1.176	rs17736589	1.11349576104722	0.757680673797182	1.58410270666823	0.566349	101.943	203.886
15	tablamodel1.7	rs516246	1.0792991930862	0.826147386950422	1.39905573377233	0.569538	102.517	205.034
64	tablamodel2.31	rs1728918	1.08771886380343	0.808436648159891	1.44595214959434	0.570077	102.614	205.228
151	tablamodel1.75	rs4409764	1.07069457009492	0.842930397340547	1.35209554116524	0.57031	102.656	205.312
333	tablamodel1.166	rs13204048	1.07591284939714	0.830898535017833	1.38394883495345	0.573419	103.215	206.431
22	tablamodel2.10	rs564349	1.07334438985329	0.835770212858165	1.37020398461116	0.574025	103.325	206.649
187	tablamodel1.93	rs6568421	1.0904498872868	0.79824191453442	1.46323717670114	0.57451	103.412	206.824
78	tablamodel2.38	rs2024092	1.06945641518379	0.8427162231654	1.34899313663569	0.575166	103.53	207.06
45	tablamodel1.22	rs1042058	1.06138843465073	0.856484618603795	1.30890030359314	0.581157	104.608	209.217
192	tablamodel2.95	rs6592362	0.942183748669166	0.757730608286012	1.16459475718482	0.586306	105.535	211.07
290	tablamodel2.144	rs11064881	0.811651115880108	0.341365989669129	1.62312266205804	0.594271	106.969	213.937
199	tablamodel1.99	rs6740462	0.928233190563534	0.700976126776439	1.21509975954294	0.594998	107.1	214.199
61	tablamodel1.30	rs1728785	0.934780534720115	0.724060289062573	1.19760321522739	0.598736	107.772	215.545
223	tablamodel1.111	rs7404095	1.0640728530791	0.841431977684822	1.33832282559694	0.599269	107.869	215.737
194	tablamodel2.96	rs6651252	0.878163008665477	0.520299044983244	1.40078009518897	0.605131	108.924	217.847
125	tablamodel1.62	rs3116494	1.07951281308857	0.798227517054896	1.43894258382398	0.610066	109.812	219.624
173	tablamodel1.86	rs4899554	1.09805499191923	0.75005871075606	1.56117242132332	0.615785	110.841	221.683
233	tablamodel1.116	rs7657746	1.09009058333257	0.765666636114622	1.51460879619986	0.619133	111.444	222.888
134	tablamodel2.66	rs3764147	1.06902121952648	0.814160403660403	1.39223868859492	0.62524	112.543	225.086
259	tablamodel1.129	rs9525625	1.05328717956691	0.852757858937346	1.2950563908052	0.625572	112.603	225.206
99	tablamodel1.49	rs2413583	0.905157315778154	0.593079535058363	1.32505976572012	0.625577	112.604	225.208
14	tablamodel2.6	rs483905	0.933304661624159	0.703187109577363	1.22673766717243	0.626269	112.728	225.457
136	tablamodel2.67	rs3774959	0.944680046807729	0.746638542496817	1.18646649849604	0.629403	113.293	226.585
201	tablamodel1.100	rs6837335	0.94957139646856	0.765226616893086	1.17084288959599	0.632743	113.894	227.788
193	tablamodel1.96	rs6651252	0.889197165006214	0.531108531283046	1.4046290500759	0.634064	114.132	228.263
85	tablamodel1.42	rs2189234	0.94657570367364	0.752010091761146	1.18322929987478	0.634275	114.17	228.339
105	tablamodel1.52	rs2538470	0.944967907761383	0.744934210641742	1.19027514001053	0.63529	114.352	228.704
337	tablamodel1.168	rs16967103	1.09011887051074	0.739852964090984	1.56175741739698	0.649728	116.951	233.902
35	tablamodel1.17	rs917997	0.953073715726297	0.769121751718231	1.17395482771377	0.655306	117.955	235.91
316	tablamodel2.157	rs11879191	0.924222868838327	0.640709158700905	1.30089812059857	0.661889	119.14	238.28
329	tablamodel1.164	rs12994997	1.05938889357965	0.812864207336111	1.3693310733885	0.664048	119.529	239.057
338	tablamodel2.168	rs16967103	1.08798430116012	0.732018395335597	1.57420748857599	0.665005	119.701	239.402
202	tablamodel2.100	rs6837335	0.954259600602761	0.764679736567233	1.18353144062468	0.673779	121.28	242.56
104	tablamodel2.51	rs2488389	1.07548026961728	0.755581392978301	1.49627710045142	0.675457	121.582	243.165
128	tablamodel2.63	rs3197999	1.07025327846441	0.771575767474807	1.46012282147131	0.675833	121.65	243.3
251	tablamodel1.125	rs9297145	0.942839089505765	0.706723103390456	1.24050214220998	0.681151	122.607	245.215
206	tablamodel2.102	rs6863411	1.0564852036452	0.807191148004561	1.37188967959115	0.684189	123.154	246.308
58	tablamodel2.28	rs1517352	0.951579266983379	0.744735671430065	1.20689125859553	0.686439	123.559	247.118
89	tablamodel1.44	rs2231884	0.935723799643975	0.670699918322567	1.28122939330821	0.686759	123.617	247.233
21	tablamodel1.10	rs564349	1.050879914793	0.821865359539854	1.33530047570013	0.688069	123.852	247.705
130	tablamodel2.64	rs3740415	1.05056219639641	0.822658532928047	1.33313093714731	0.688273	123.889	247.778
240	tablamodel2.119	rs7773324	0.953875275716604	0.750724569573661	1.20352712771383	0.694399	124.992	249.984
86	tablamodel2.42	rs2189234	0.954841894073973	0.755200798054958	1.19913171520972	0.694715	125.049	250.097
239	tablamodel1.119	rs7773324	0.956419411125999	0.757430955613692	1.1991268340294	0.703286	126.591	253.183
88	tablamodel2.43	rs2227564	1.05221648955387	0.804060775261218	1.36490611841758	0.705665	127.02	254.039
19	tablamodel1.9	rs561722	0.951373115616256	0.730716356565598	1.22884631336301	0.706549	127.179	254.357
129	tablamodel1.64	rs3740415	1.04710589441682	0.820732880300956	1.32711113808145	0.706854	127.234	254.467
57	tablamodel1.28	rs1517352	0.955909763249617	0.749089154167049	1.21063627973978	0.712241	128.203	256.407
328	tablamodel2.163	rs12946510	1.04662737332317	0.818698383157815	1.33026021465079	0.712422	128.236	256.472
195	tablamodel1.97	rs6679677	1.11577682163894	0.589048186114122	1.91292370398501	0.712817	128.307	256.614
70	tablamodel2.34	rs1801274	0.957448295530012	0.752828770148232	1.20882409279891	0.718416	129.315	258.63
174	tablamodel2.86	rs4899554	1.07055006341323	0.727034933437633	1.53273052083431	0.719241	129.463	258.927
355	tablamodel1.177	rs28374715	1.06149303280997	0.755191755089487	1.46027312979979	0.722094	129.977	259.954
291	tablamodel1.145	rs11150589	1.04926885918601	0.80034638314938	1.36366412925807	0.723084	130.155	260.31
82	tablamodel2.40	rs2111485	0.962301972564495	0.774807769970813	1.18861321749149	0.724344	130.382	260.764
16	tablamodel2.7	rs516246	1.04943578626574	0.798429731675435	1.3689301646866	0.725313	130.556	261.113
103	tablamodel1.51	rs2488389	1.06125879507526	0.750208729905729	1.46557206188859	0.727081	130.875	261.749
62	tablamodel2.30	rs1728785	0.955432646472665	0.73366946925474	1.23527895097386	0.73118	131.612	263.225
145	tablamodel1.72	rs4246905	0.951732402589013	0.712998946577964	1.25630088239584	0.731653	131.697	263.395
147	tablamodel1.73	rs4256159	0.942796457353416	0.663639543820114	1.30636994943684	0.732434	131.838	263.676
196	tablamodel2.97	rs6679677	1.10867788469682	0.580044523782404	1.92599758950365	0.733673	132.061	264.122
10	tablamodel2.4	rs254560	0.960616918466109	0.75582642778783	1.21271464414735	0.73861	132.95	265.9
252	tablamodel2.125	rs9297145	0.952371207419695	0.709647077291063	1.26098938104649	0.738836	132.99	265.981
133	tablamodel1.66	rs3764147	1.04529991204863	0.799646675805408	1.35466712146457	0.741415	133.455	266.91
272	tablamodel2.135	rs10521318	1.11939266871804	0.537201090791265	2.08817949284896	0.742131	133.584	267.167
269	tablamodel1.134	rs10495903	1.08048674324956	0.660678105528644	1.67857253494563	0.743579	133.844	267.689
255	tablamodel1.127	rs9358372	1.0375685064735	0.82849560223795	1.29147284924157	0.744231	133.962	267.923
126	tablamodel2.62	rs3116494	1.0500260801712	0.768800050677963	1.41424939747355	0.753111	135.56	271.12
227	tablamodel1.113	rs7554511	0.943521771592415	0.643605492980777	1.34062376297326	0.755351	135.963	271.926
354	tablamodel2.176	rs17736589	1.06124127098387	0.717399027059479	1.52144577331533	0.75578	136.04	272.081
77	tablamodel1.38	rs2024092	1.03618018178783	0.821296150642357	1.29889449888395	0.760768	136.938	273.876
262	tablamodel2.130	rs9557195	1.05708473592108	0.725959285229558	1.50161258530986	0.764014	137.522	275.045
200	tablamodel2.99	rs6740462	0.958608907433113	0.721916572928132	1.25865809187163	0.765234	137.742	275.484
293	tablamodel1.146	rs11168249	0.959944217696059	0.729122787183101	1.25157538247634	0.766415	137.955	275.909
113	tablamodel1.56	rs2823286	0.960217854670581	0.730572314149134	1.2503943675772	0.76678	138.02	276.041
228	tablamodel2.113	rs7554511	0.945901536340668	0.64331134181148	1.34930717372076	0.767732	138.192	276.383
330	tablamodel2.164	rs12994997	1.03997630423811	0.79047230632778	1.35755892828979	0.775987	139.678	279.355
230	tablamodel2.114	rs7555082	1.07733415532498	0.615340953636471	1.75969011503707	0.779538	140.317	280.634
298	tablamodel2.148	rs11230563	0.960103437880669	0.716458265761068	1.27137926909338	0.780427	140.477	280.954
322	tablamodel2.160	rs12663356	1.03109452884564	0.823715493872881	1.28372575767708	0.786381	141.549	283.097
270	tablamodel2.134	rs10495903	1.06756961924859	0.646901125739754	1.67738893615012	0.786882	141.639	283.277
332	tablamodel2.165	rs13126505	0.918897439029932	0.46467851019025	1.63518275016567	0.790119	142.221	284.443
336	tablamodel2.167	rs13204742	1.07200656551112	0.605081726597746	1.77652698484778	0.798882	143.799	287.598
24	tablamodel2.11	rs630923	0.964187678527195	0.723215662481179	1.27433739046604	0.80046	144.083	288.166
80	tablamodel2.39	rs2073505	1.05527251336666	0.678791705239184	1.57877925893368	0.801953	144.352	288.703
321	tablamodel1.160	rs12663356	1.02660237201111	0.82464664464965	1.27087459623129	0.811571	146.083	292.166
4	tablamodel2.1	rs38904	1.02674695314013	0.820159525188614	1.27829586886577	0.815317	146.757	293.514
229	tablamodel1.114	rs7555082	1.0617203262914	0.608603863033715	1.72405271304098	0.820405	147.673	295.346
198	tablamodel2.98	rs6716753	1.04116730142731	0.721026560619344	1.46574341196464	0.823108	148.159	296.319
146	tablamodel2.72	rs4246905	0.967423365200909	0.719422298159931	1.28721836403399	0.823136	148.164	296.329
20	tablamodel2.9	rs561722	1.03065139491935	0.786984685533615	1.34001679603905	0.823766	148.278	296.556
90	tablamodel2.44	rs2231884	0.96381491327103	0.688771814118347	1.32422594750787	0.824685	148.443	296.887
235	tablamodel1.117	rs7702331	0.971481776022481	0.748382248821382	1.25213711038788	0.825341	148.561	297.123
102	tablamodel2.50	rs2472649	0.970113485564899	0.727901292048349	1.27926239119239	0.832659	149.879	299.757
150	tablamodel2.74	rs4380874	1.02711333557746	0.794308213547766	1.32069606256364	0.836353	150.544	301.087
188	tablamodel2.93	rs6568421	1.03299601687068	0.750087196059909	1.3984833217758	0.837778	150.8	301.6
302	tablamodel2.150	rs11583043	1.03141006990509	0.758495994157312	1.38133158697482	0.839403	151.092	302.185
219	tablamodel1.109	rs7236492	1.03385281970818	0.735696476632921	1.41867370058177	0.842033	151.566	303.132
343	tablamodel1.171	rs17229285	1.02101539906619	0.820764991856079	1.26257393805918	0.849574	152.923	305.847
9	tablamodel1.4	rs254560	0.978623623175892	0.773258198305611	1.23006500671201	0.854963	153.893	307.787
236	tablamodel2.117	rs7702331	0.976562629945289	0.747796472838778	1.26657335205045	0.859754	154.756	309.512
248	tablamodel2.123	rs9264942	1.02368417068835	0.783877626651397	1.32759580289347	0.861539	155.077	310.154
191	tablamodel1.95	rs6592362	0.981846187843933	0.79127224820787	1.21093680999836	0.865708	155.828	311.655
205	tablamodel1.102	rs6863411	1.02232101257146	0.784579702235052	1.32106306469597	0.867887	156.22	312.439
326	tablamodel2.162	rs12942547	1.02342201474937	0.768642810709761	1.34660683390719	0.871177	156.812	313.624
28	tablamodel2.13	rs670523	1.01930500751323	0.804591505723359	1.28252373132524	0.872052	156.969	313.939
69	tablamodel1.34	rs1801274	0.98138307615818	0.776092988758749	1.231731848684	0.873057	157.15	314.301
234	tablamodel2.116	rs7657746	0.975785507093027	0.679190504441454	1.36961561439578	0.89074	160.333	320.666
27	tablamodel1.13	rs670523	0.984268180735165	0.781822896329337	1.23036190898305	0.890763	160.337	320.675
106	tablamodel2.52	rs2538470	0.984074718077075	0.773558505785037	1.24360123308499	0.89437	160.987	321.973
97	tablamodel1.48	rs2412970	0.984027181805493	0.760024070158603	1.26486218923416	0.901234	162.222	324.444
81	tablamodel1.40	rs2111485	0.987055094831209	0.797627958032136	1.214626160563	0.903149	162.567	325.134
344	tablamodel2.171	rs17229285	1.01316006573536	0.812464813521737	1.25620401109546	0.906207	163.117	326.235
224	tablamodel2.111	rs7404095	1.01401637586742	0.800186423049298	1.27825400605345	0.907119	163.281	326.563
101	tablamodel1.50	rs2472649	0.983878631549147	0.741806041652638	1.29078519049692	0.908277	163.49	326.98
177	tablamodel1.88	rs6017342	0.983621923197807	0.733081773999747	1.30168797226133	0.910061	163.811	327.622
60	tablamodel2.29	rs1569723	0.981878084052846	0.698572701690652	1.35364422641166	0.913492	164.429	328.857
274	tablamodel2.136	rs10758669	0.988508554135195	0.799200411477368	1.2169684459745	0.914041	164.527	329.055
30	tablamodel2.14	rs724016	1.01201740935597	0.798444816186315	1.2739479102998	0.920023	165.604	331.208
148	tablamodel2.73	rs4256159	0.982556548258928	0.685991559773865	1.3742065568389	0.920696	165.725	331.45
220	tablamodel2.109	rs7236492	0.985034472239456	0.70110685587584	1.35268894529251	0.928122	167.062	334.124
114	tablamodel2.56	rs2823286	0.987660536111988	0.749963049430782	1.28897270162633	0.928275	167.089	334.179
184	tablamodel2.91	rs6142618	1.01288729950336	0.760830889036776	1.33348781402599	0.928599	167.148	334.296
297	tablamodel1.148	rs11230563	1.01157366399326	0.759994311355213	1.33014399301297	0.935653	168.418	336.835
74	tablamodel2.36	rs1893217	1.01747065777227	0.636804811055423	1.55681236266459	0.939201	169.056	338.112
87	tablamodel1.43	rs2227564	1.00966622845636	0.775113511881786	1.3031759562537	0.942043	169.568	339.136
260	tablamodel2.129	rs9525625	1.00764041896853	0.811577030365433	1.24529282750295	0.944345	169.982	339.964
280	tablamodel2.139	rs10797432	1.00752905951149	0.805809095112078	1.25261515656645	0.946761	170.417	340.834
37	tablamodel1.18	rs921720	1.00757198808717	0.79967150103556	1.26155538457479	0.948193	170.675	341.35
325	tablamodel1.162	rs12942547	1.00912816664308	0.761291870973787	1.32102847644832	0.948373	170.707	341.414
3	tablamodel1.1	rs38904	1.00719183554093	0.807345350357571	1.24924283072442	0.948598	170.748	341.495
59	tablamodel1.29	rs1569723	0.989964897919319	0.705664570316364	1.36159310307979	0.951922	171.346	342.692
73	tablamodel1.36	rs1893217	1.01321889810105	0.640847619216951	1.53147887578155	0.952667	171.48	342.96
279	tablamodel1.139	rs10797432	0.994434789221199	0.799083060984262	1.23026324468286	0.95949	172.708	345.416
273	tablamodel1.136	rs10758669	1.0045280321189	0.81567859480859	1.23125071540312	0.965628	173.813	347.626
13	tablamodel1.6	rs483905	1.00591766018271	0.762058115510087	1.31480681501319	0.966121	173.902	347.804
356	tablamodel2.177	rs28374715	0.99363604818802	0.699997357000903	1.38182401916991	0.970574	174.703	349.407
292	tablamodel2.145	rs11150589	1.00187588559972	0.759580929436914	1.31017355425165	0.989231	178.062	356.123
331	tablamodel1.165	rs13126505	1.00218068089259	0.510738646151674	1.7647911666795	0.99445	179.001	358.002
29	tablamodel1.14	rs724016	1.00075765754944	0.791170604677945	1.2567285570241	0.994872	179.077	358.154
38	tablamodel2.18	rs921720	0.999611965873363	0.79036000006826	1.25654840629345	0.997377	179.528	359.056

## Sheet: univariate
	...1	V1	OR	X2.5..	X97.5..	pval	bonferroni_correction
75	tablamodel1.37	rs1991866	1.6892116858008	1.34208324135144	2.12647370994288	7.76791e-06	0.00139822	0.00279645
209	tablamodel1.104	rs6920220	1.79127222571244	1.27532636676062	2.47753556215221	0.000561367	0.101046	0.202092
217	tablamodel1.108	rs7210086	0.58026735876144	0.41378298033105	0.795602569187195	0.00107141	0.192854	0.385709
341	tablamodel1.170	rs17085007	1.47838065272844	1.13909162004999	1.9061384575832	0.00286837	0.516306	1.03261
161	tablamodel1.80	rs4722672	1.40490543994365	1.09056861131602	1.80220937502178	0.00788613	1.4195	2.83901
115	tablamodel1.57	rs2836878	0.683865572111974	0.508842813739024	0.905272297957536	0.0095858	1.72544	3.45089
25	tablamodel1.12	rs653178	1.38760148348848	1.07250629729034	1.78453263685186	0.0115391	2.07703
31	tablamodel1.15	rs864745	1.34974849421621	1.06260147298593	1.70937264332908	0.0132631	2.38737
131	tablamodel1.65	rs3749171	1.46921763619575	1.07330598838829	1.98019425529738	0.0135807	2.44452
211	tablamodel1.105	rs7011507	0.429547398880685	0.193958394059094	0.814323736348236	0.019315	3.47671
295	tablamodel1.147	rs11209026	0.347346288991906	0.12337761320723	0.75871551681898	0.0197457	3.55423
249	tablamodel1.124	rs9286879	1.27235331513937	1.02817323755209	1.57008627517365	0.0254686	4.58434
241	tablamodel1.120	rs7911264	1.2761117958377	1.02152157103046	1.58879896079265	0.0301959	5.43526
171	tablamodel1.85	rs4845604	0.573015440432837	0.323447909557358	0.938134386306004	0.0389887	7.01797
189	tablamodel1.94	rs6586030	0.584464284017132	0.335715477569111	0.945732831845996	0.0407471	7.33449
41	tablamodel1.20	rs941823	0.69709980851216	0.481086772135729	0.982116086438496	0.0468607	8.43492
215	tablamodel1.107	rs7134599	1.32647207784086	0.996973064219219	1.74439887906434	0.0473168	8.51702
221	tablamodel1.110	rs7240004	1.26557978401205	0.997072704178233	1.60064726220387	0.0507643	9.13757
213	tablamodel1.106	rs7015630	1.34551617018644	0.990926944067064	1.80143834180348	0.0511109	9.19996
307	tablamodel1.153	rs11681525	1.67111675149705	0.955025389325886	2.73077796367684	0.053559	9.64062
109	tablamodel1.54	rs2790216	1.31365516613748	0.987893888805419	1.72785914019759	0.0553111	9.95601
11	tablamodel1.5	rs395157	1.22843486711084	0.990047726701844	1.51848350146845	0.0588993	10.6019
181	tablamodel1.90	rs6088765	0.770384452459368	0.583577471417365	1.00562069239015	0.0597792	10.7602
317	tablamodel1.158	rs12568930	0.6444235483247	0.393715535061603	0.995236629582526	0.0618659	11.1359
185	tablamodel1.92	rs6426833	1.22155271555247	0.982882396394139	1.51198270599938	0.0680489	12.2488
93	tablamodel1.46	rs2284553	0.803784390194418	0.630334618260961	1.01411038022551	0.0711513	12.8072
49	tablamodel1.24	rs1126510	1.28808062763482	0.966264617362627	1.69585302916147	0.0771149	13.8807
17	tablamodel1.8	rs529866	0.644206606732129	0.378643376119807	1.02152716726599	0.0804868	14.4876
311	tablamodel1.155	rs11741861	0.679679295851386	0.419216993197903	1.04364577795113	0.0953343	17.1602
163	tablamodel1.81	rs4728142	1.24463646158816	0.956157086301515	1.60958199327546	0.0990151	17.8227
245	tablamodel1.122	rs8005161	0.725253355311875	0.484253537095512	1.04685649074355	0.101163	18.2093
309	tablamodel1.154	rs11739663	0.745961997031768	0.514524063042792	1.05170309992936	0.106986	19.2575
155	tablamodel1.77	rs4664304	1.22262912574879	0.949612680644228	1.56704037383669	0.115196	20.7353
231	tablamodel1.115	rs7608910	1.23361084684081	0.945007102299815	1.5977098004233	0.116485	20.9672
169	tablamodel1.84	rs4836519	0.741540146517039	0.497855884750187	1.06616350853445	0.122436	22.0385
357	tablamodel1.178	rs35320439	1.19491206363061	0.945616485575967	1.50167617618239	0.13058	23.5045
107	tablamodel1.53	rs2651244	1.21790149919975	0.935855416167498	1.57217481544989	0.135683	24.4229
253	tablamodel1.126	rs9319943	1.19944826737019	0.942378460017186	1.52066685617734	0.135687	24.4237
285	tablamodel1.142	rs10896794	0.800534629044952	0.591446643089729	1.06634307422477	0.138161	24.8689
303	tablamodel1.151	rs11612508	1.17527751069669	0.933980979385814	1.4714892631446	0.162995	29.3391
33	tablamodel1.16	rs913678	1.18655379873132	0.929748829436261	1.5063523338282	0.164001	29.5201
207	tablamodel1.103	rs6871626	1.1930719074924	0.917719620273859	1.53963954085909	0.180395	32.471
237	tablamodel1.118	rs7758080	1.19340037639031	0.916825221351871	1.54285093436481	0.182316	32.8169
323	tablamodel1.161	rs12722515	0.671198495545463	0.351482095636519	1.16197908707947	0.187315	33.7168
277	tablamodel1.138	rs10781499	1.16232450984637	0.926462893813556	1.45182880605948	0.188562	33.9412
91	tablamodel1.45	rs2266959	0.855310327705163	0.6717089188716	1.07930562398317	0.195534	35.1962
349	tablamodel1.174	rs17694108	1.19049174891494	0.910542407924541	1.54560856730164	0.195768	35.2383
123	tablamodel1.61	rs3091316	0.868152059122256	0.694044166049787	1.07703035026625	0.206248	37.1246
179	tablamodel1.89	rs6062504	0.85470255303589	0.666343925592164	1.08646626897765	0.207215	37.2986
281	tablamodel1.140	rs10798069	1.1825402676255	0.906854936872587	1.53176124251862	0.209188	37.6539
339	tablamodel1.169	rs17057051	0.814316576726101	0.578676911906462	1.12129630892457	0.222368	40.0263
43	tablamodel1.21	rs1016883	0.816406134296942	0.581271103745069	1.11917231141679	0.223573	40.2431
167	tablamodel1.83	rs4802307	0.819747713497491	0.584803366622955	1.12252316374228	0.230886	41.5595
7	tablamodel1.3	rs212388	1.16192822778757	0.903698892071676	1.48645439669938	0.236463	42.5634
359	tablamodel1.179	rs35675666	0.750335863129871	0.444239580993144	1.1892253088944	0.24995	44.9911
39	tablamodel1.19	rs925255	1.16208793008386	0.89526485593664	1.49883356720215	0.252472	45.4449
351	tablamodel1.175	rs17695092	1.19159175277868	0.873992982182792	1.59906244914629	0.254322	45.7779
1	tablamodel1	rs12103	0.874674689408012	0.687899477033929	1.10164334416929	0.264034	47.5261
67	tablamodel1.33	rs1748195	0.865665945898115	0.664906494225704	1.11743683396039	0.275279	49.5502
51	tablamodel1.25	rs1250546	0.864398529066774	0.660041249573031	1.12242817090309	0.281263	50.6274
175	tablamodel1.87	rs4911259	1.13728469083763	0.896572095415725	1.43474584693563	0.282689	50.8839
283	tablamodel1.141	rs10865331	1.12270186668128	0.900560476598811	1.39336640413878	0.297738	53.5928
257	tablamodel1.128	rs9491697	0.884535883281401	0.696521714448209	1.11389993187516	0.304762	54.8572
287	tablamodel1.143	rs11010067	1.14442214341931	0.881057627672873	1.47706700775665	0.305394	54.9709
153	tablamodel1.76	rs4656958	1.15008815622355	0.874697068184081	1.49916291503283	0.308189	55.4741
137	tablamodel1.68	rs3851228	0.784353519292863	0.474626507684599	1.22680438988907	0.313418	56.4152
121	tablamodel1.60	rs3024505	1.24962323322594	0.789821867038509	1.89128577610043	0.314872	56.6769
203	tablamodel1.101	rs6856616	1.16236996068803	0.859922778035785	1.54968561093239	0.315659	56.8185
141	tablamodel1.70	rs3897478	1.24291390043942	0.792550770259481	1.86839606913248	0.318061	57.2509
95	tablamodel1.47	rs2382817	0.897741800024761	0.721216361684302	1.10926758161743	0.324992	58.4985
299	tablamodel1.149	rs11564258	1.16365228955386	0.847644696076239	1.57021729220464	0.334106	60.1391
127	tablamodel1.63	rs3197999	1.1618847975935	0.844043712316661	1.57264570153213	0.343521	61.8338
5	tablamodel1.2	rs194749	0.864100667434489	0.632515189973228	1.16236544871666	0.345778	62.2401
267	tablamodel1.133	rs10486483	0.852910218450283	0.603458010104367	1.17767740171634	0.349672	62.941
139	tablamodel1.69	rs3853824	0.884458592040004	0.678660013735767	1.14318468762347	0.355278	63.95
225	tablamodel1.112	rs7495132	0.769204981395856	0.414084239232931	1.30535791368476	0.366315	65.9367
319	tablamodel1.159	rs12654812	0.886094331154491	0.671425412546953	1.15731658153881	0.383143	68.9657
117	tablamodel1.58	rs2930047	1.10161811579618	0.882991725489289	1.36773707234574	0.385129	69.3232
159	tablamodel1.79	rs4703855	1.11616010879796	0.859048474322978	1.44128968445757	0.404468	72.8043
63	tablamodel1.31	rs1728918	1.12619378155945	0.841234738074376	1.48917900377571	0.413797	74.4835
143	tablamodel1.71	rs4246215	1.10040237118336	0.867970300002436	1.38744182268087	0.42318	76.1723
271	tablamodel1.135	rs10521318	1.29722247952081	0.63227123203952	2.37252293614433	0.435469	78.3844
71	tablamodel1.35	rs1847472	0.898769365904871	0.681651002383076	1.17274271989293	0.4399	79.182
263	tablamodel1.131	rs9847710	0.920779101582663	0.743263463112626	1.13281942225621	0.441691	79.5044
47	tablamodel1.23	rs1077773	0.906506308527695	0.702126802244827	1.16061876997343	0.443166	79.77
53	tablamodel1.26	rs1363907	0.895252104215827	0.669004278650027	1.18286446127591	0.445783	80.2409
261	tablamodel1.130	rs9557195	1.14432693882004	0.796363353267471	1.6027096917459	0.448542	80.7375
165	tablamodel1.82	rs4743820	0.889725968920489	0.649770897917405	1.19834486319062	0.453344	81.602
55	tablamodel1.27	rs1456896	0.882061587975594	0.62714424859285	1.21396237235132	0.455259	81.9466
247	tablamodel1.123	rs9264942	1.10191503195826	0.848278953841818	1.42156203349491	0.460553	82.8995
183	tablamodel1.91	rs6142618	1.1042226763086	0.837245836157757	1.43964591485371	0.472561	85.0609
275	tablamodel1.137	rs10761659	0.924375091557432	0.734513851752808	1.15438421679897	0.494513	89.0123
265	tablamodel1.132	rs10065637	0.873674919091148	0.579983945579896	1.26670687970477	0.496294	89.333
83	tablamodel1.41	rs2155219	0.925741995466958	0.73769773968302	1.15318062980264	0.497547	89.5584
335	tablamodel1.167	rs13204742	1.19785027157336	0.682420069062071	1.96142917164465	0.499765	89.9577
157	tablamodel1.78	rs4692386	1.08835266250316	0.847390299896548	1.38982832930168	0.501724	90.3103
347	tablamodel1.173	rs17391694	0.804404569953547	0.393872515209982	1.45978773523877	0.510333	91.8599
305	tablamodel1.152	rs11672983	1.08315428372722	0.846528182418891	1.37832120829697	0.520037	93.6067
345	tablamodel1.172	rs17293632	0.886893155356819	0.605368263323861	1.2615782057243	0.520355	93.664
23	tablamodel1.11	rs630923	0.913782997428087	0.690504019811578	1.19790273859446	0.520526	93.6946
243	tablamodel1.121	rs7954567	0.904126819505782	0.65616954700681	1.22164763772222	0.524023	94.3242
301	tablamodel1.150	rs11583043	1.09944398183344	0.814015935694592	1.46179987738877	0.524677	94.4419
65	tablamodel1.32	rs1734907	0.869921857232869	0.551271169266762	1.3114409566968	0.526624	94.7923
327	tablamodel1.163	rs12946510	1.08027058016082	0.847347540543784	1.3689909535543	0.527431	94.9375
197	tablamodel1.98	rs6716753	1.1149159097938	0.777026762239304	1.55880587246968	0.53902	97.0236
119	tablamodel1.59	rs2945412	0.931867198547746	0.740264739711149	1.16422056521644	0.540494	97.2889
135	tablamodel1.67	rs3774959	0.932283180837761	0.7406257785076	1.16454072440852	0.542853	97.7135
289	tablamodel1.144	rs11064881	0.792713443971676	0.336196654426629	1.56625646116727	0.547807	98.6053
111	tablamodel1.55	rs2816958	0.844042593380016	0.463038083644052	1.41786684724936	0.549521	98.9139
149	tablamodel1.74	rs4380874	1.07877122526373	0.836663336629712	1.38314275138066	0.553757	99.6763
79	tablamodel1.39	rs2073505	1.13045337298168	0.73480829028596	1.67162278227864	0.557059	100.271
313	tablamodel1.156	rs11742570	0.934808674212982	0.742319656237086	1.1681038311406	0.559206	100.657
315	tablamodel1.157	rs11879191	0.903070926428261	0.632148297624189	1.25757445679121	0.560101	100.818
353	tablamodel1.176	rs17736589	1.11349576104722	0.757680673797182	1.58410270666823	0.566349	101.943
15	tablamodel1.7	rs516246	1.0792991930862	0.826147386950422	1.39905573377233	0.569538	102.517
151	tablamodel1.75	rs4409764	1.07069457009492	0.842930397340547	1.35209554116524	0.57031	102.656
333	tablamodel1.166	rs13204048	1.07591284939714	0.830898535017833	1.38394883495345	0.573419	103.215
187	tablamodel1.93	rs6568421	1.0904498872868	0.79824191453442	1.46323717670114	0.57451	103.412
45	tablamodel1.22	rs1042058	1.06138843465073	0.856484618603795	1.30890030359314	0.581157	104.608
199	tablamodel1.99	rs6740462	0.928233190563534	0.700976126776439	1.21509975954294	0.594998	107.1
61	tablamodel1.30	rs1728785	0.934780534720115	0.724060289062573	1.19760321522739	0.598736	107.772
223	tablamodel1.111	rs7404095	1.0640728530791	0.841431977684822	1.33832282559694	0.599269	107.869
125	tablamodel1.62	rs3116494	1.07951281308857	0.798227517054896	1.43894258382398	0.610066	109.812
173	tablamodel1.86	rs4899554	1.09805499191923	0.75005871075606	1.56117242132332	0.615785	110.841
233	tablamodel1.116	rs7657746	1.09009058333257	0.765666636114622	1.51460879619986	0.619133	111.444
259	tablamodel1.129	rs9525625	1.05328717956691	0.852757858937346	1.2950563908052	0.625572	112.603
99	tablamodel1.49	rs2413583	0.905157315778154	0.593079535058363	1.32505976572012	0.625577	112.604
201	tablamodel1.100	rs6837335	0.94957139646856	0.765226616893086	1.17084288959599	0.632743	113.894
193	tablamodel1.96	rs6651252	0.889197165006214	0.531108531283046	1.4046290500759	0.634064	114.132
85	tablamodel1.42	rs2189234	0.94657570367364	0.752010091761146	1.18322929987478	0.634275	114.17
105	tablamodel1.52	rs2538470	0.944967907761383	0.744934210641742	1.19027514001053	0.63529	114.352
337	tablamodel1.168	rs16967103	1.09011887051074	0.739852964090984	1.56175741739698	0.649728	116.951
35	tablamodel1.17	rs917997	0.953073715726297	0.769121751718231	1.17395482771377	0.655306	117.955
329	tablamodel1.164	rs12994997	1.05938889357965	0.812864207336111	1.3693310733885	0.664048	119.529
251	tablamodel1.125	rs9297145	0.942839089505765	0.706723103390456	1.24050214220998	0.681151	122.607
89	tablamodel1.44	rs2231884	0.935723799643975	0.670699918322567	1.28122939330821	0.686759	123.617
21	tablamodel1.10	rs564349	1.050879914793	0.821865359539854	1.33530047570013	0.688069	123.852
239	tablamodel1.119	rs7773324	0.956419411125999	0.757430955613692	1.1991268340294	0.703286	126.591
19	tablamodel1.9	rs561722	0.951373115616256	0.730716356565598	1.22884631336301	0.706549	127.179
129	tablamodel1.64	rs3740415	1.04710589441682	0.820732880300956	1.32711113808145	0.706854	127.234
57	tablamodel1.28	rs1517352	0.955909763249617	0.749089154167049	1.21063627973978	0.712241	128.203
195	tablamodel1.97	rs6679677	1.11577682163894	0.589048186114122	1.91292370398501	0.712817	128.307
355	tablamodel1.177	rs28374715	1.06149303280997	0.755191755089487	1.46027312979979	0.722094	129.977
291	tablamodel1.145	rs11150589	1.04926885918601	0.80034638314938	1.36366412925807	0.723084	130.155
103	tablamodel1.51	rs2488389	1.06125879507526	0.750208729905729	1.46557206188859	0.727081	130.875
145	tablamodel1.72	rs4246905	0.951732402589013	0.712998946577964	1.25630088239584	0.731653	131.697
147	tablamodel1.73	rs4256159	0.942796457353416	0.663639543820114	1.30636994943684	0.732434	131.838
133	tablamodel1.66	rs3764147	1.04529991204863	0.799646675805408	1.35466712146457	0.741415	133.455
269	tablamodel1.134	rs10495903	1.08048674324956	0.660678105528644	1.67857253494563	0.743579	133.844
255	tablamodel1.127	rs9358372	1.0375685064735	0.82849560223795	1.29147284924157	0.744231	133.962
227	tablamodel1.113	rs7554511	0.943521771592415	0.643605492980777	1.34062376297326	0.755351	135.963
77	tablamodel1.38	rs2024092	1.03618018178783	0.821296150642357	1.29889449888395	0.760768	136.938
293	tablamodel1.146	rs11168249	0.959944217696059	0.729122787183101	1.25157538247634	0.766415	137.955
113	tablamodel1.56	rs2823286	0.960217854670581	0.730572314149134	1.2503943675772	0.76678	138.02
321	tablamodel1.160	rs12663356	1.02660237201111	0.82464664464965	1.27087459623129	0.811571	146.083
229	tablamodel1.114	rs7555082	1.0617203262914	0.608603863033715	1.72405271304098	0.820405	147.673
235	tablamodel1.117	rs7702331	0.971481776022481	0.748382248821382	1.25213711038788	0.825341	148.561
219	tablamodel1.109	rs7236492	1.03385281970818	0.735696476632921	1.41867370058177	0.842033	151.566
343	tablamodel1.171	rs17229285	1.02101539906619	0.820764991856079	1.26257393805918	0.849574	152.923
9	tablamodel1.4	rs254560	0.978623623175892	0.773258198305611	1.23006500671201	0.854963	153.893
191	tablamodel1.95	rs6592362	0.981846187843933	0.79127224820787	1.21093680999836	0.865708	155.828
205	tablamodel1.102	rs6863411	1.02232101257146	0.784579702235052	1.32106306469597	0.867887	156.22
69	tablamodel1.34	rs1801274	0.98138307615818	0.776092988758749	1.231731848684	0.873057	157.15
27	tablamodel1.13	rs670523	0.984268180735165	0.781822896329337	1.23036190898305	0.890763	160.337
97	tablamodel1.48	rs2412970	0.984027181805493	0.760024070158603	1.26486218923416	0.901234	162.222
81	tablamodel1.40	rs2111485	0.987055094831209	0.797627958032136	1.214626160563	0.903149	162.567
101	tablamodel1.50	rs2472649	0.983878631549147	0.741806041652638	1.29078519049692	0.908277	163.49
177	tablamodel1.88	rs6017342	0.983621923197807	0.733081773999747	1.30168797226133	0.910061	163.811
297	tablamodel1.148	rs11230563	1.01157366399326	0.759994311355213	1.33014399301297	0.935653	168.418
87	tablamodel1.43	rs2227564	1.00966622845636	0.775113511881786	1.3031759562537	0.942043	169.568
37	tablamodel1.18	rs921720	1.00757198808717	0.79967150103556	1.26155538457479	0.948193	170.675
325	tablamodel1.162	rs12942547	1.00912816664308	0.761291870973787	1.32102847644832	0.948373	170.707
3	tablamodel1.1	rs38904	1.00719183554093	0.807345350357571	1.24924283072442	0.948598	170.748
59	tablamodel1.29	rs1569723	0.989964897919319	0.705664570316364	1.36159310307979	0.951922	171.346
73	tablamodel1.36	rs1893217	1.01321889810105	0.640847619216951	1.53147887578155	0.952667	171.48
279	tablamodel1.139	rs10797432	0.994434789221199	0.799083060984262	1.23026324468286	0.95949	172.708
273	tablamodel1.136	rs10758669	1.0045280321189	0.81567859480859	1.23125071540312	0.965628	173.813
13	tablamodel1.6	rs483905	1.00591766018271	0.762058115510087	1.31480681501319	0.966121	173.902
331	tablamodel1.165	rs13126505	1.00218068089259	0.510738646151674	1.7647911666795	0.99445	179.001
29	tablamodel1.14	rs724016	1.00075765754944	0.791170604677945	1.2567285570241	0.994872	179.077

## Sheet: multivariado
...1	V1	OR	X2.5..	X97.5..	pval	bonferroni_correction p*180	Bonferroni 180*2*p
tablamodel2.37	rs1991866	1.67549599437489	1.32751789276459	2.11578123646617	1.38253e-05	0.00248856	0.00497712
tablamodel2.108	rs7210086	0.557566961258879	0.396989126799905	0.765625203551903	0.000474303	0.0853746	0.170749
tablamodel2.104	rs6920220	1.70113779855869	1.19754896050724	2.38270386444063	0.0024098	0.433763	0.867526
tablamodel2.57	rs2836878	0.679028548024231	0.502801611428302	0.903638821260394	0.00950745	1.71134	3.42268
tablamodel2.170	rs17085007	1.4195438920885	1.08433255311441	1.84685901158313	0.00979497	1.76309	3.52619
tablamodel2.15	rs864745	1.36147813247659	1.070127355078	1.72760376395688	0.0114334	2.05802	4.11603
tablamodel2.80	rs4722672	1.37857071826652	1.06386108481043	1.77955021367377	0.0142942	2.57296	5.14593
tablamodel2.20	rs941823	0.642321044691253	0.439749074099117	0.912729138094866	0.0171842	3.09316	6.18632
tablamodel2.12	rs653178	1.36405423667391	1.04508452918404	1.77045490846751	0.0207662	3.73791	7.47582
tablamodel2.105	rs7011507	0.43056028167406	0.192950780009007	0.82535906397515	0.0212973	3.83351	7.66701
tablamodel2.147	rs11209026	0.350031979015949	0.123006730382789	0.778547693864263	0.0227441	4.09394	8.18788
tablamodel2.120	rs7911264	1.28518613139093	1.02611400808519	1.60480589760934	0.0276091	4.96964	9.93928
tablamodel2.65	rs3749171	1.40053120639268	1.01861519052252	1.89757418164804	0.0333809	6.00856	12.0171
tablamodel2.158	rs12568930	0.609090666129633	0.370233696363597	0.946384280416545	0.0373625	6.72525	13.4505
tablamodel2.92	rs6426833	1.25512328729731	1.00706094323856	1.55862303598238	0.0410611	7.39101	14.782
tablamodel2.8	rs529866	0.593937344629986	0.345592316310177	0.953351920611083	0.042889	7.72003	15.4401
tablamodel2.85	rs4845604	0.574470400181705	0.321875686023501	0.949395093292212	0.0431067	7.7592	15.5184
tablamodel2.106	rs7015630	1.36224259997856	0.994689316337008	1.84120343483088	0.0485938	8.74689	17.4938
tablamodel2.5	rs395157	1.24003612919292	0.99443480791009	1.54102291100095	0.0537749	9.67947	19.3589
tablamodel2.153	rs11681525	1.7049083694581	0.953755852717583	2.85437750500038	0.0548702	9.87663	19.7533
tablamodel2.94	rs6586030	0.6067350312447	0.344735960948694	0.995862831649748	0.0631415	11.3655	22.7309
tablamodel2.54	rs2790216	1.29385649154587	0.969902402769509	1.70836447095451	0.0738778	13.298	26.596
tablamodel2.124	rs9286879	1.21001032125592	0.975074232256855	1.49726988804602	0.0809481	14.5707	29.1413
tablamodel2.155	rs11741861	0.663760948018575	0.406120094759435	1.02882150155566	0.0824291	14.8372	29.6745
tablamodel2.46	rs2284553	0.807956069497381	0.630533918929075	1.02457286786875	0.0844577	15.2024	30.4048
tablamodel2.151	rs11612508	1.22505710981253	0.967790407375448	1.5437187548641	0.0878345	15.8102	31.6204
tablamodel2.122	rs8005161	0.714357807009526	0.474181636239722	1.03811696949656	0.0912738	16.4293	32.8586
tablamodel2.169	rs17057051	0.751719629856918	0.530970244924802	1.04185984196156	0.0961916	17.3145	34.629
tablamodel2.84	rs4836519	0.724163287003916	0.48363310066038	1.04759328001725	0.100481	18.0866	36.1731
tablamodel2.178	rs35320439	1.21486186250845	0.957023845601992	1.53432918506817	0.105446	18.9803	37.9607
tablamodel2.110	rs7240004	1.21870150699087	0.956834416406017	1.54710188646819	0.106115	19.1008	38.2016
tablamodel2.142	rs10896794	0.780897384277101	0.573440252212909	1.04698753418108	0.106641	19.1953	38.3906
tablamodel2.115	rs7608910	1.24548137669068	0.948642000571932	1.62351265570877	0.108686	19.5635	39.127
tablamodel2.61	rs3091316	0.838307748765356	0.668526200996347	1.04286334314328	0.119238	21.4629	42.9259
tablamodel2.90	rs6088765	0.808315328059862	0.609124601244103	1.06117733530201	0.13227	23.8086	47.6172
tablamodel2.107	rs7134599	1.24432894276376	0.928954366070653	1.64864190915026	0.134499	24.2098	48.4196
tablamodel2.126	rs9319943	1.1949602592268	0.933815964808424	1.52360349396868	0.153218	27.5792	55.1583
tablamodel2.16	rs913678	1.19227451760798	0.931334780381963	1.51896331885144	0.158101	28.4582	56.9164
tablamodel2.87	rs4911259	1.18498402958281	0.932215802329795	1.49912452824018	0.160677	28.9219	57.8438
tablamodel2.154	rs11739663	0.772106629608834	0.529520281487892	1.0955813466938	0.162006	29.1611	58.3223
tablamodel2.77	rs4664304	1.19526252666703	0.926600797557069	1.5353562207879	0.165589	29.806	59.612
tablamodel2.161	rs12722515	0.658839612185511	0.342072298381308	1.15304138442614	0.174582	31.4248	62.8496
tablamodel2.21	rs1016883	0.800822818520411	0.567998712575134	1.10243328579262	0.18803	33.8454	67.6908
tablamodel2.174	rs17694108	1.19645837373747	0.910390918574963	1.5620245593656	0.192107	34.5793	69.1585
tablamodel2.128	rs9491697	0.853267637679616	0.668767265177754	1.07968558903671	0.193276	34.7897	69.5794
tablamodel2.53	rs2651244	1.18724471986956	0.907005897894845	1.54194762162697	0.204102	36.7384	73.4767
tablamodel2.47	rs2382817	0.869738841740689	0.697143271791574	1.07729453471297	0.207851	37.4131	74.8262
tablamodel2.33	rs1748195	0.845293833229688	0.647530285444191	1.09411412636231	0.208391	37.5103	75.0207
tablamodel2.149	rs11564258	1.22146608266334	0.886339770934926	1.65619131038277	0.208633	37.5539	75.1079
tablamodel2.175	rs17695092	1.21873817036862	0.887272248036168	1.64969534071488	0.210183	37.833	75.666
tablamodel2.45	rs2266959	0.858853905618533	0.671445421771084	1.08896156561369	0.216534	38.9762	77.9523
tablamodel2.143	rs11010067	1.18040077029735	0.903085940265992	1.5339087069667	0.21905	39.4289	78.8579
tablamodel2.141	rs10865331	1.14993414864942	0.917748680284869	1.43490408835864	0.219656	39.5381	79.0762
tablamodel2.103	rs6871626	1.17682583471332	0.901193164138782	1.52615642668534	0.224922	40.4859	80.9718
tablamodel2.89	rs6062504	0.856395656705276	0.663030786201429	1.09646162079671	0.226194	40.7149	81.4299
tablamodel2.138	rs10781499	1.14960322610731	0.912215949461568	1.4426327157142	0.232364	41.8254	83.6509
tablamodel2	rs12103	0.867429821103698	0.682060401163379	1.09308201756767	0.23625	42.5249	85.0498
tablamodel2.83	rs4802307	0.822278897493486	0.585149720175135	1.12924364695538	0.242082	43.5747	87.1494
tablamodel2.2	rs194749	0.832087637769606	0.605595374225349	1.12610500000864	0.244493	44.0087	88.0174
tablamodel2.70	rs3897478	1.29392033111222	0.819730569423177	1.96186510084701	0.244935	44.0883	88.1766
tablamodel2.81	rs4728142	1.16894655594133	0.89319942196619	1.52013822627767	0.249119	44.8414	89.6828
tablamodel2.159	rs12654812	0.850819730474457	0.640779716984902	1.11804208919244	0.254498	45.8096	91.6191
tablamodel2.179	rs35675666	0.750816056373714	0.442141941755149	1.19758044423561	0.256801	46.2241	92.4482
tablamodel2.27	rs1456896	0.826443581851187	0.586930854529768	1.13894538523175	0.25848	46.5263	93.0527
tablamodel2.24	rs1126510	1.17786177233828	0.877084476664549	1.56263156550356	0.265594	47.8069	95.6138
tablamodel2.76	rs4656958	1.16502486710989	0.881034748147286	1.52806806910914	0.276121	49.7018	99.4036
tablamodel2.101	rs6856616	1.17707685002345	0.867527032679163	1.5763431684523	0.283577	51.0438	102.088
tablamodel2.133	rs10486483	0.831158584569485	0.582713244812711	1.15922832972507	0.290715	52.3287	104.657
tablamodel2.118	rs7758080	1.15156628238089	0.877525244452208	1.50146607229567	0.302288	54.4118	108.824
tablamodel2.82	rs4743820	0.853650209559427	0.620220466297477	1.15618814295365	0.318313	57.2964	114.593
tablamodel2.172	rs17293632	0.82744054244757	0.560661354262408	1.18650767495828	0.320502	57.6903	115.381
tablamodel2.112	rs7495132	0.746787919470126	0.396656984412453	1.28939162602386	0.32787	59.0166	118.033
tablamodel2.140	rs10798069	1.14195560126603	0.869090871912562	1.49074334847177	0.334121	60.1417	120.283
tablamodel2.173	rs17391694	0.733327775422491	0.353849745845808	1.35669929111987	0.360846	64.9523	129.905
tablamodel2.55	rs2816958	0.776160632046969	0.421556312525196	1.31997743772378	0.380714	68.5285	137.057
tablamodel2.35	rs1847472	0.884019532246853	0.666543807417477	1.16059690228624	0.382792	68.9025	137.805
tablamodel2.3	rs212388	1.11743373131399	0.867678793405175	1.43200736659613	0.384282	69.1707	138.341
tablamodel2.68	rs3851228	0.809660894762968	0.484694314426844	1.28345557485769	0.392982	70.7367	141.473
tablamodel2.156	rs11742570	0.906237413716909	0.718041617519466	1.13510620255398	0.398497	71.7295	143.459
tablamodel2.60	rs3024505	1.21078571095131	0.758325466681518	1.85210431968551	0.398989	71.818	143.636
tablamodel2.49	rs2413583	0.839403222673078	0.543382594536358	1.24539147815941	0.406216	73.1188	146.238
tablamodel2.25	rs1250546	0.892132238456074	0.678055866551619	1.16414665128779	0.407096	73.2774	146.555
tablamodel2.26	rs1363907	0.886186484862664	0.659101073845748	1.17675145495349	0.413022	74.3439	148.688
tablamodel2.88	rs6017342	0.887690847511469	0.656444799851124	1.1840142772674	0.42767	76.9807	153.961
tablamodel2.32	rs1734907	0.840567751928147	0.530853549331309	1.27225484336927	0.433964	78.1135	156.227
tablamodel2.19	rs925255	1.11055432651321	0.850816273112129	1.4407294997471	0.434482	78.2067	156.413
tablamodel2.121	rs7954567	0.882193126725169	0.635443825260924	1.2017282826699	0.439606	79.1291	158.258
tablamodel2.69	rs3853824	0.902844888818837	0.690989382681243	1.17021378846242	0.446264	80.3274	160.655
tablamodel2.58	rs2930047	1.08976290331664	0.869745784894463	1.35912749945447	0.449568	80.9222	161.844
tablamodel2.23	rs1077773	0.908067533347773	0.702729645145413	1.1638224240387	0.452909	81.5237	163.047
tablamodel2.137	rs10761659	0.91700410219576	0.726615979431766	1.14874935018096	0.457532	82.3557	164.711
tablamodel2.48	rs2412970	0.910016578333492	0.698781167050235	1.17660490402625	0.477443	85.9397	171.879
tablamodel2.59	rs2945412	0.921694720797886	0.729736084003522	1.15564559136564	0.486073	87.4931	174.986
tablamodel2.132	rs10065637	0.874556106389296	0.579546923527998	1.27102642871522	0.501767	90.3181	180.636
tablamodel2.41	rs2155219	0.927391493101514	0.737303493437331	1.15818643991855	0.512137	92.1846	184.369
tablamodel2.166	rs13204048	1.08988103592213	0.838293594651435	1.40812166512819	0.514729	92.6512	185.302
tablamodel2.78	rs4692386	1.08526511610237	0.841152586273933	1.39259337729782	0.524019	94.3235	188.647
tablamodel2.71	rs4246215	1.07865778725187	0.851810094792986	1.35901027025628	0.524488	94.4078	188.816
tablamodel2.152	rs11672983	1.08393773380927	0.841934130805894	1.38830691032861	0.526944	94.8499	189.7
tablamodel2.17	rs917997	0.933478914782596	0.750591952206058	1.15440601359011	0.529998	95.3997	190.799
tablamodel2.131	rs9847710	0.934983899654783	0.751565289053415	1.15542307142162	0.539228	97.0611	194.122
tablamodel2.127	rs9358372	1.0703385134671	0.851966282738117	1.33691048878224	0.553549	99.6388	199.278
tablamodel2.79	rs4703855	1.08291588271392	0.829141864560658	1.40601911235809	0.553788	99.6818	199.364
tablamodel2.75	rs4409764	1.0737253485807	0.844770414327585	1.35719682815193	0.555788	100.042	200.084
tablamodel2.22	rs1042058	1.06610616457926	0.855989131867755	1.32165319635399	0.56279	101.302	202.604
tablamodel2.146	rs11168249	0.922953712325975	0.698260580991034	1.20815101775149	0.565846	101.852	203.705
tablamodel2.31	rs1728918	1.08771886380343	0.808436648159891	1.44595214959434	0.570077	102.614	205.228
tablamodel2.10	rs564349	1.07334438985329	0.835770212858165	1.37020398461116	0.574025	103.325	206.649
tablamodel2.38	rs2024092	1.06945641518379	0.8427162231654	1.34899313663569	0.575166	103.53	207.06
tablamodel2.95	rs6592362	0.942183748669166	0.757730608286012	1.16459475718482	0.586306	105.535	211.07
tablamodel2.144	rs11064881	0.811651115880108	0.341365989669129	1.62312266205804	0.594271	106.969	213.937
tablamodel2.96	rs6651252	0.878163008665477	0.520299044983244	1.40078009518897	0.605131	108.924	217.847
tablamodel2.66	rs3764147	1.06902121952648	0.814160403660403	1.39223868859492	0.62524	112.543	225.086
tablamodel2.6	rs483905	0.933304661624159	0.703187109577363	1.22673766717243	0.626269	112.728	225.457
tablamodel2.67	rs3774959	0.944680046807729	0.746638542496817	1.18646649849604	0.629403	113.293	226.585
tablamodel2.157	rs11879191	0.924222868838327	0.640709158700905	1.30089812059857	0.661889	119.14	238.28
tablamodel2.168	rs16967103	1.08798430116012	0.732018395335597	1.57420748857599	0.665005	119.701	239.402
tablamodel2.100	rs6837335	0.954259600602761	0.764679736567233	1.18353144062468	0.673779	121.28	242.56
tablamodel2.51	rs2488389	1.07548026961728	0.755581392978301	1.49627710045142	0.675457	121.582	243.165
tablamodel2.63	rs3197999	1.07025327846441	0.771575767474807	1.46012282147131	0.675833	121.65	243.3
tablamodel2.102	rs6863411	1.0564852036452	0.807191148004561	1.37188967959115	0.684189	123.154	246.308
tablamodel2.28	rs1517352	0.951579266983379	0.744735671430065	1.20689125859553	0.686439	123.559	247.118
tablamodel2.64	rs3740415	1.05056219639641	0.822658532928047	1.33313093714731	0.688273	123.889	247.778
tablamodel2.119	rs7773324	0.953875275716604	0.750724569573661	1.20352712771383	0.694399	124.992	249.984
tablamodel2.42	rs2189234	0.954841894073973	0.755200798054958	1.19913171520972	0.694715	125.049	250.097
tablamodel2.43	rs2227564	1.05221648955387	0.804060775261218	1.36490611841758	0.705665	127.02	254.039
tablamodel2.163	rs12946510	1.04662737332317	0.818698383157815	1.33026021465079	0.712422	128.236	256.472
tablamodel2.34	rs1801274	0.957448295530012	0.752828770148232	1.20882409279891	0.718416	129.315	258.63
tablamodel2.86	rs4899554	1.07055006341323	0.727034933437633	1.53273052083431	0.719241	129.463	258.927
tablamodel2.40	rs2111485	0.962301972564495	0.774807769970813	1.18861321749149	0.724344	130.382	260.764
tablamodel2.7	rs516246	1.04943578626574	0.798429731675435	1.3689301646866	0.725313	130.556	261.113
tablamodel2.30	rs1728785	0.955432646472665	0.73366946925474	1.23527895097386	0.73118	131.612	263.225
tablamodel2.97	rs6679677	1.10867788469682	0.580044523782404	1.92599758950365	0.733673	132.061	264.122
tablamodel2.4	rs254560	0.960616918466109	0.75582642778783	1.21271464414735	0.73861	132.95	265.9
tablamodel2.125	rs9297145	0.952371207419695	0.709647077291063	1.26098938104649	0.738836	132.99	265.981
tablamodel2.135	rs10521318	1.11939266871804	0.537201090791265	2.08817949284896	0.742131	133.584	267.167
tablamodel2.62	rs3116494	1.0500260801712	0.768800050677963	1.41424939747355	0.753111	135.56	271.12
tablamodel2.176	rs17736589	1.06124127098387	0.717399027059479	1.52144577331533	0.75578	136.04	272.081
tablamodel2.130	rs9557195	1.05708473592108	0.725959285229558	1.50161258530986	0.764014	137.522	275.045
tablamodel2.99	rs6740462	0.958608907433113	0.721916572928132	1.25865809187163	0.765234	137.742	275.484
tablamodel2.113	rs7554511	0.945901536340668	0.64331134181148	1.34930717372076	0.767732	138.192	276.383
tablamodel2.164	rs12994997	1.03997630423811	0.79047230632778	1.35755892828979	0.775987	139.678	279.355
tablamodel2.114	rs7555082	1.07733415532498	0.615340953636471	1.75969011503707	0.779538	140.317	280.634
tablamodel2.148	rs11230563	0.960103437880669	0.716458265761068	1.27137926909338	0.780427	140.477	280.954
tablamodel2.160	rs12663356	1.03109452884564	0.823715493872881	1.28372575767708	0.786381	141.549	283.097
tablamodel2.134	rs10495903	1.06756961924859	0.646901125739754	1.67738893615012	0.786882	141.639	283.277
tablamodel2.165	rs13126505	0.918897439029932	0.46467851019025	1.63518275016567	0.790119	142.221	284.443
tablamodel2.167	rs13204742	1.07200656551112	0.605081726597746	1.77652698484778	0.798882	143.799	287.598
tablamodel2.11	rs630923	0.964187678527195	0.723215662481179	1.27433739046604	0.80046	144.083	288.166
tablamodel2.39	rs2073505	1.05527251336666	0.678791705239184	1.57877925893368	0.801953	144.352	288.703
tablamodel2.1	rs38904	1.02674695314013	0.820159525188614	1.27829586886577	0.815317	146.757	293.514
tablamodel2.98	rs6716753	1.04116730142731	0.721026560619344	1.46574341196464	0.823108	148.159	296.319
tablamodel2.72	rs4246905	0.967423365200909	0.719422298159931	1.28721836403399	0.823136	148.164	296.329
tablamodel2.9	rs561722	1.03065139491935	0.786984685533615	1.34001679603905	0.823766	148.278	296.556
tablamodel2.44	rs2231884	0.96381491327103	0.688771814118347	1.32422594750787	0.824685	148.443	296.887
tablamodel2.50	rs2472649	0.970113485564899	0.727901292048349	1.27926239119239	0.832659	149.879	299.757
tablamodel2.74	rs4380874	1.02711333557746	0.794308213547766	1.32069606256364	0.836353	150.544	301.087
tablamodel2.93	rs6568421	1.03299601687068	0.750087196059909	1.3984833217758	0.837778	150.8	301.6
tablamodel2.150	rs11583043	1.03141006990509	0.758495994157312	1.38133158697482	0.839403	151.092	302.185
tablamodel2.117	rs7702331	0.976562629945289	0.747796472838778	1.26657335205045	0.859754	154.756	309.512
tablamodel2.123	rs9264942	1.02368417068835	0.783877626651397	1.32759580289347	0.861539	155.077	310.154
tablamodel2.162	rs12942547	1.02342201474937	0.768642810709761	1.34660683390719	0.871177	156.812	313.624
tablamodel2.13	rs670523	1.01930500751323	0.804591505723359	1.28252373132524	0.872052	156.969	313.939
tablamodel2.116	rs7657746	0.975785507093027	0.679190504441454	1.36961561439578	0.89074	160.333	320.666
tablamodel2.52	rs2538470	0.984074718077075	0.773558505785037	1.24360123308499	0.89437	160.987	321.973
tablamodel2.171	rs17229285	1.01316006573536	0.812464813521737	1.25620401109546	0.906207	163.117	326.235
tablamodel2.111	rs7404095	1.01401637586742	0.800186423049298	1.27825400605345	0.907119	163.281	326.563
tablamodel2.29	rs1569723	0.981878084052846	0.698572701690652	1.35364422641166	0.913492	164.429	328.857
tablamodel2.136	rs10758669	0.988508554135195	0.799200411477368	1.2169684459745	0.914041	164.527	329.055
tablamodel2.14	rs724016	1.01201740935597	0.798444816186315	1.2739479102998	0.920023	165.604	331.208
tablamodel2.73	rs4256159	0.982556548258928	0.685991559773865	1.3742065568389	0.920696	165.725	331.45
tablamodel2.109	rs7236492	0.985034472239456	0.70110685587584	1.35268894529251	0.928122	167.062	334.124
tablamodel2.56	rs2823286	0.987660536111988	0.749963049430782	1.28897270162633	0.928275	167.089	334.179
tablamodel2.91	rs6142618	1.01288729950336	0.760830889036776	1.33348781402599	0.928599	167.148	334.296
tablamodel2.36	rs1893217	1.01747065777227	0.636804811055423	1.55681236266459	0.939201	169.056	338.112
tablamodel2.129	rs9525625	1.00764041896853	0.811577030365433	1.24529282750295	0.944345	169.982	339.964
tablamodel2.139	rs10797432	1.00752905951149	0.805809095112078	1.25261515656645	0.946761	170.417	340.834
tablamodel2.177	rs28374715	0.99363604818802	0.699997357000903	1.38182401916991	0.970574	174.703	349.407
tablamodel2.145	rs11150589	1.00187588559972	0.759580929436914	1.31017355425165	0.989231	178.062	356.123
tablamodel2.18	rs921720	0.999611965873363	0.79036000006826	1.25654840629345	0.997377	179.528	359.056

## Sheet: Table
	Additive High Mapuche
	Type Model	Variant	OR	2.5%	97.5%	Pvalue	Pval Adjusted
	univariate	rs1991866	1.69	1.34	2.12	0.000007	0.003
	multivariate	rs1991866	1.67	1.32	2.11	0.00001	0.004
	univariate	rs7210086	0.58	0.41	0.79	0.001	0.38
	multivariate	rs7210086	0.55	0.39	0.76	0.0004	0.17
