# Supplementary material for: Amerindian ancestry proportion as a risk factor for inflammatory bowel diseases: results from a Latin American Andean cohort
Source: Front Med (Lausanne). 2023 Oct 27;10:1258395. doi: 10.3389/fmed.2023.1258395 (PMC10642057; doi:10.3389/fmed.2023.1258395)
Supplement: Supplementary file 5 [file Data_Sheet_4.xlsx]

## Sheet: Table
	Three Genotypes Model				Univariate					Multivariate
	Variant	Genotype	Cases	Controls	OR	2.5%	97.5%	Pvalue	Pval Adjusted	OR	2.5%	97.5%	Pvalue	Pval Adjusted
	rs1991866	CC	28	1292	Reference	Reference	Reference			Reference	Reference	Reference
		CG	81	1415	2.64	1.72	4.15			2.54	1.65	4.02
		GG	77	440	8.07	5.23	12.80	3.73x10-22	1.34x10-19	7.62	4.90	12.26	5.38x10-20	0.04
	rs7210086	AA	132	1745	Reference	Reference	Reference			Reference	Reference	Reference
		AC	48	1206	0.52	0.37	0.73			0.52	0.36	0.73
		CC	6	196	0.40	0.16	0.85	0.0001	1.94x10-17	0.39	0.15	0.84	0.0001	0.04
						Pvalue	180*p	180*p*2
uni	rs1991866	as.factor.data_1...3..CG.2	2.64139322709131	1.7296570059565	4.15322149664883
uni	rs1991866	as.factor.data_1...3..GG.60	8.07499997356172	5.23335413132821	12.8092754004764	3.73264e-22	6.71875e-20	1.34375e-19
multi	rs1991866	as.factor.data_1...3..CG.2	2.54552782971895	1.65679242841806	4.024192350645
multi	rs1991866	as.factor.data_1...3..GG.60	7.6527150100247	4.90566601098869	12.2605912355831	5.38158e-20	9.68684e-18	1.93737e-17
	genotipo_		OR	X2.5..	X97.5..	Pvalue	180*p	180*p*2
uni	rs7210086	as.factor.data_1...3..AC.3	0.526157093321283	0.371780931178293	0.732645366413789
uni	rs7210086	as.factor.data_1...3..CC.3	0.404684601117012	0.157086181402755	0.853187199546093	0.000108285	0.0194913	0.0389825
multi	rs7210086	as.factor.data_1...3..AC.3	0.521462674298786	0.3660812821063	0.731200846134976
multi	rs7210086	as.factor.data_1...3..CC.3	0.394265594350913	0.151126090142694	0.847084533588996	0.000117474	0.0211454	0.0422907

## Sheet: univariate
genotipo_		OR	X2.5..	X97.5..	P_value
rs35675666	as.factor.data_1...3..GT	0.987980705359767	0.640754544787751	1.47018159837163
rs35675666	as.factor.data_1...3..TT	0.803154402792568	0.0446580335900504	3.87459043161284	0.974725837763697
rs35320439	as.factor.data_1...3..CT	0.875925927899633	0.577913261747936	1.3631248213937
rs35320439	as.factor.data_1...3..TT.1	0.981859205875064	0.637313858305348	1.54748525003352	0.728300802938294
rs28374715	as.factor.data_1...3..AG	1.26005575087866	0.903953460602309	1.73589158595412
rs28374715	as.factor.data_1...3..GG	1.42019270616883	0.543478872417098	3.06645743544308	0.318409681864061
rs17736589	as.factor.data_1...3..AG.1	1.21324458465462	0.834891000682939	1.72535001548637
rs17736589	as.factor.data_1...3..GG.1	1.14928549525013	0.276706096357236	3.18899657034213	0.580620385039501
rs17695092	as.factor.data_1...3..GT.1	1.00819964338464	0.457383307724807	2.66784969907079
rs17695092	as.factor.data_1...3..TT.2	0.988788883797568	0.461996226891164	2.57037093826234	0.993082742502076
rs17694108	as.factor.data_1...3..AG.2	0.753888266872556	0.458397785073115	1.30080593784043
rs17694108	as.factor.data_1...3..GG.2	0.57666318422839	0.35089684538316	0.994393887955484	0.0672929326480603
rs17391694	as.factor.data_1...3..CT.1	1.19180915609493	0.697895348950884	1.9175499042532
rs17391694	as.factor.data_1...3..TT.3	8.09601153439563e-06	#N/A	80814106.8947426	0.534085851613059
rs17293632	as.factor.data_1...3..CT.2	1.20546682794426	0.854603473238231	1.67516182112264
rs17293632	as.factor.data_1...3..TT.4	1.37237761940896	0.41061019717657	3.41800317325152	0.495706563066923
rs17229285	as.factor.data_1...3..CT.3	1.06844433372864	0.757513294370473	1.52279196619292
rs17229285	as.factor.data_1...3..TT.5	1.08301135532024	0.705203433740639	1.6516380285407	0.913396310280961
rs17085007	as.factor.data_1...3..CT.4	0.831932773129328	0.494245412002535	1.47922583658724
rs17085007	as.factor.data_1...3..TT.6	0.566751369565653	0.338916463985303	1.00279434013643	0.019161959803774
rs17057051	as.factor.data_1...3..AG.3	0.987776135330991	0.709431660371063	1.35902449530851
rs17057051	as.factor.data_1...3..GG.3	0.745714331624842	0.260147078167122	1.68231344865831	0.806409861340174
rs16967103	as.factor.data_1...3..CT.5	1.11027190184743	0.322920623318001	6.98097254235761
rs16967103	as.factor.data_1...3..TT.7	1.01428571394258	0.30528332686734	6.28508590244086	0.883351116289303
rs13204742	as.factor.data_1...3..GT.2	1.43951459992418	0.901325497321613	2.20433633063083
rs13204742	as.factor.data_1...3..TT.8	8.29678037441094e-06	#N/A	82793568.3055572	0.203551225728155
rs13204048	as.factor.data_1...3..CT.6	1.12222310593497	0.688286747259325	1.92333213024383
rs13204048	as.factor.data_1...3..TT.9	0.908867775846125	0.55519616111005	1.56220266203152	0.416329843544231
rs13126505	as.factor.data_1...3..AG.4	0.215517262619447	0.0306604940360122	4.3306243263268
rs13126505	as.factor.data_1...3..GG.4	0.300687285422353	0.0481538606303464	5.77748734584744	0.360129456144401
rs12994997	as.factor.data_1...3..AG.5	0.930885972137336	0.573387854333557	1.5818780477246
rs12994997	as.factor.data_1...3..GG.5	0.651023491784219	0.400337836255837	1.10756094006104	0.0479557394250886
rs12946510	as.factor.data_1...3..CT.7	1.16438355352717	0.840287819648406	1.62093746587231
rs12946510	as.factor.data_1...3..TT.10	1.50044129486455	0.958909886920836	2.30297697653855	0.198767402726488
rs12942547	as.factor.data_1...3..AG.6	1.01356202613201	0.736858319083028	1.38413028645164
rs12942547	as.factor.data_1...3..GG.6	0.956386733519141	0.478067731229739	1.73144172208684	0.984373677651391
rs12722515	as.factor.data_1...3..GT.3	0.778114750045345	0.450591586663126	1.25921982601139
rs12722515	as.factor.data_1...3..TT.11	2.85385320099429e-06	#N/A	373979445.441399	0.324367429836073
rs12663356	as.factor.data_1...3..CT.8	0.791708294044572	0.569093063540599	1.105894964912
rs12663356	as.factor.data_1...3..TT.12	0.777069620692196	0.504817547659688	1.17682092335769	0.325496814913376
rs12654812	as.factor.data_1...3..AG.7	0.772333849292427	0.472808743879569	1.31842330643066
rs12654812	as.factor.data_1...3..GG.7	0.744339624010063	0.460058527085394	1.26158237638687	0.531724689131379
rs12568930	as.factor.data_1...3..CT.9	0.858247451144239	0.24397040461435	5.44781106780068
rs12568930	as.factor.data_1...3..TT.13	1.14893195798454	0.347357602824774	7.10652568256007	0.367305043157361
rs11879191	as.factor.data_1...3..AG.8	1.14093136659215	0.449848223478083	3.85172215948258
rs11879191	as.factor.data_1...3..GG.8	1.12062083699796	0.456907171261437	3.71537680324009	0.967989579409489
rs11742570	as.factor.data_1...3..CT.10	0.818372260750939	0.564866442774339	1.20414978157638
rs11742570	as.factor.data_1...3..TT.14	0.667749954083787	0.439731150340982	1.01959043120792	0.166833025429844
rs11741861	as.factor.data_1...3..AG.9	0.770757040304899	0.500572606205437	1.14500471132674
rs11741861	as.factor.data_1...3..GG.9	0.952111614407395	0.153629171846931	3.1648406139018	0.445307826792573
rs11739663	as.factor.data_1...3..CT.11	1.36981386430728	0.48508154848734	5.73906485768942
rs11739663	as.factor.data_1...3..TT.15	1.87864710715026	0.693110418659098	7.71645377405784	0.122436898033859
rs11681525	as.factor.data_1...3..CG	1.7104764200981	1.01075339298466	2.74107861157818
rs11681525	as.factor.data_1...3..GG.10	2.95582328736052	0.15603391964897	17.4390051314408	0.0948306169594055
rs11672983	as.factor.data_1...3..AG.10	0.797140581073913	0.529353139575109	1.22902299904347
rs11672983	as.factor.data_1...3..GG.11	0.656179037816364	0.42807816017596	1.02568531683614	0.158339627706672
rs11612508	as.factor.data_1...3..AG.11	0.92372150291268	0.661750703058887	1.29500981689913
rs11612508	as.factor.data_1...3..GG.12	1.40498310623362	0.923623474042755	2.11184923252507	0.122410587334214
rs11583043	as.factor.data_1...3..CT.12	1.35240903987921	0.982632680254715	1.84680229501507
rs11583043	as.factor.data_1...3..TT.16	1.14355197790077	0.504129525051879	2.25119843559747	0.178533739789813
rs11564258	as.factor.data_1...3..AG.12	0.932745314745175	0.421476795817675	2.47419958019676
rs11564258	as.factor.data_1...3..GG.13	0.919850886079016	0.429038539529183	2.39363796382409	0.979920561887545
rs11230563	as.factor.data_1...3..CT.13	0.963099211234012	0.698306599624746	1.31782434287505
rs11230563	as.factor.data_1...3..TT.17	1.11441486613721	0.572903873451755	1.98163127665563	0.90168151386069
rs11209026	as.factor.data_1...3..AG.13	165692.529194273	8.29478935449275e+60	7.03945631323694e+86
rs11209026	as.factor.data_1...3..GG.14	358478.887488633	1.39999440723446e-10	#N/A	0.0351295580540871
rs11168249	as.factor.data_1...3..CT.14	1.26696831080956	0.718987908893201	2.41616920834822
rs11168249	as.factor.data_1...3..TT.18	1.12449267383614	0.642551265392669	2.13412735684434	0.62988558535588
rs11150589	as.factor.data_1...3..CT.15	1.36629362710357	1.00297659909767	1.86155544104303
rs11150589	as.factor.data_1...3..TT.19	1.14499079965107	0.627228858007395	1.9550004721301	0.141092889384337
rs11064881	as.factor.data_1...3..AG.14	171413.377959816	1.89993011460841e-10	#N/A
rs11064881	as.factor.data_1...3..GG.15	122751.64792435	1.19966984846291e-10	#N/A	0.382232319512837
rs11010067	as.factor.data_1...3..CG.1	1.11664189931885	0.816096075063956	1.52787883351876
rs11010067	as.factor.data_1...3..GG.16	1.21533111989877	0.715849001345067	1.97105380925339	0.670001961714157
rs10896794	as.factor.data_1...3..CT.16	1.44525137464014	0.723254197630313	3.30899758981704
rs10896794	as.factor.data_1...3..TT.20	1.79602150297417	0.921647714864553	4.04718812215279	0.134964114725564
rs10865331	as.factor.data_1...3..AG.15	0.893033573455899	0.609254636740504	1.33134892660984
rs10865331	as.factor.data_1...3..GG.17	0.963724212232182	0.639680791114166	1.4682315419811	0.823567780418722
rs10798069	as.factor.data_1...3..GT.4	1.15327190452803	0.837528733138836	1.58625083968705
rs10798069	as.factor.data_1...3..TT.21	1.19768270966824	0.688034633384166	1.97780955844043	0.618541099762165
rs10797432	as.factor.data_1...3..CT.17	0.857694784979838	0.598543979610368	1.2452064022286
rs10797432	as.factor.data_1...3..TT.22	0.733273995712971	0.482019409712121	1.11608993313059	0.347840338589255
rs10781499	as.factor.data_1...3..AG.16	0.819887330756491	0.588516012457478	1.14373045555151
rs10781499	as.factor.data_1...3..GG.18	1.18309859118409	0.78042592424048	1.76747396595244	0.18015818352798
rs10761659	as.factor.data_1...3..AG.17	1.05313467429729	0.710425126658045	1.59707212176053
rs10761659	as.factor.data_1...3..GG.19	0.926218008629617	0.601922620319199	1.44593445242131	0.756372214078719
rs10758669	as.factor.data_1...3..AC	1.15710547811136	0.801381485115594	1.69748881678609
rs10758669	as.factor.data_1...3..CC	1.18463282078755	0.779432639616192	1.80972761058869	0.680952911785057
rs10521318	as.factor.data_1...3..AG.18	76022.8542607034	1.22740871463439e-21	#N/A
rs10521318	as.factor.data_1...3..GG.20	44438.0488256055	6.81418779925877e-22	#N/A	0.162423769962312
rs10495903	as.factor.data_1...3..CT.18	1.24182109163127	0.814596904313886	1.83312021131543
rs10495903	as.factor.data_1...3..TT.23	1.75096773915124	0.0951030890848443	9.2276362637013	0.528401534329531
rs10486483	as.factor.data_1...3..AG.19	0.846280089399943	0.380882579209025	2.25025932236637
rs10486483	as.factor.data_1...3..GG.21	0.906318083345148	0.422447277842046	2.35934146168441	0.888067353236455
rs10065637	as.factor.data_1...3..CT.19	0.952237587302869	0.645509820920815	1.36950011326294
rs10065637	as.factor.data_1...3..TT.24	1.01095890396499	0.243899775442994	2.79310156253224	0.966955402367968
rs9847710	as.factor.data_1...3..CT.20	1.26503180261962	0.860416650735164	1.8988567071206
rs9847710	as.factor.data_1...3..TT.25	1.70790675230081	1.11917790058914	2.64002596962152	0.0418794029276257
rs9557195	as.factor.data_1...3..CT.21	1.14956011679073	0.402160453389054	4.84637599203631
rs9557195	as.factor.data_1...3..TT.26	0.912665564559038	0.32961336266563	3.78703977370698	0.424485356806864
rs9525625	as.factor.data_1...3..CT.22	0.869796442928789	0.6116085774034	1.25141335653084
rs9525625	as.factor.data_1...3..TT.27	0.732734702439633	0.480663722847026	1.11382876457743	0.343439876116996
rs9491697	as.factor.data_1...3..AG.20	1.16129829071743	0.836390036033519	1.62488293684733
rs9491697	as.factor.data_1...3..GG.22	0.863037424285965	0.54094232055873	1.34721438186564	0.338971936940476
rs9358372	as.factor.data_1...3..AG.21	0.97178715948727	0.698295182497667	1.36063391272681
rs9358372	as.factor.data_1...3..GG.23	1.03606346195101	0.667049202392011	1.58355585758351	0.95135463202166
rs9319943	as.factor.data_1...3..CT.23	0.709575498401857	0.461994215111552	1.11580469807188
rs9319943	as.factor.data_1...3..TT.28	0.818624572126205	0.537404935499656	1.27916508934836	0.305740452690659
rs9297145	as.factor.data_1...3..AC.1	1.06299899298396	0.775446037379039	1.44734349230476
rs9297145	as.factor.data_1...3..CC.1	0.68122446311349	0.301756398788386	1.33126750488931	0.469404647036746
rs9286879	as.factor.data_1...3..AG.22	0.677360938670047	0.47789355499671	0.96881475266119
rs9286879	as.factor.data_1...3..GG.24	0.525307619063271	0.346624800597411	0.792349442737539	0.00866121487679825
rs9264942	as.factor.data_1...3..CT.24	0.586396602729262	0.367333413581124	0.966943948614312
rs9264942	as.factor.data_1...3..TT.29	0.664510565423701	0.42310593259835	1.08227020901974	0.113039081054841
rs8005161	as.factor.data_1...3..CT.25	0.744567188359294	0.50528985363236	1.06944779857991
rs8005161	as.factor.data_1...3..TT.30	0.831651050106819	0.251069169498093	2.03630525595352	0.276073665973879
rs7954567	as.factor.data_1...3..AG.23	1.7008064516088	0.737926133730752	4.93484255024412
rs7954567	as.factor.data_1...3..GG.25	1.81405082211817	0.808545808839453	5.18372396228807	0.367858270853495
rs7911264	as.factor.data_1...3..CT.26	1.31618001613009	0.92201632822718	1.90239595388961
rs7911264	as.factor.data_1...3..TT.31	2.07341404913609	1.37041402070808	3.14056553849087	0.00268722648592622
rs7773324	as.factor.data_1...3..AG.24	0.896041074879202	0.648389573992384	1.24295944291064
rs7773324	as.factor.data_1...3..GG.26	0.782431033964977	0.494234348786396	1.20885963761884	0.538027565136593
rs7758080	as.factor.data_1...3..AG.25	1.25917983093853	0.917720581874085	1.72739052000702
rs7758080	as.factor.data_1...3..GG.27	1.67029090132495	0.991967789899931	2.6965571928685	0.0990348930559401
rs7702331	as.factor.data_1...3..AG.26	1.08389763308235	0.793636457716383	1.48083137409463
rs7702331	as.factor.data_1...3..GG.28	0.961644745438184	0.55309093754685	1.58564414729563	0.837206916644263
rs7657746	as.factor.data_1...3..AG.27	1.15931372396029	0.818318604920045	1.61598226310763
rs7657746	as.factor.data_1...3..GG.29	0.560959759313057	0.0914239448081643	1.81839851243704	0.451194997965841
rs7608910	as.factor.data_1...3..AG.28	1.14567954363299	0.833403992402135	1.56878305941192
rs7608910	as.factor.data_1...3..GG.30	1.76535527078992	1.04018282286233	2.86062971335545	0.103548011473053
rs7555082	as.factor.data_1...3..AG.29	0.673076923131456	0.120078148235218	12.6417423007277
rs7555082	as.factor.data_1...3..GG.31	0.58053097415256	0.110213662333786	10.6864896923451	0.745091392759568
rs7554511	as.factor.data_1...3..AC.2	0.462750717938534	0.199670097426131	1.26294376065186
rs7554511	as.factor.data_1...3..CC.2	0.503336113861245	0.229391146236764	1.32774870636341	0.304657420682403
rs7495132	as.factor.data_1...3..CT.27	0.842681500903516	0.487601712624854	1.36512753501805
rs7495132	as.factor.data_1...3..TT.32	2.90987071255283e-06	#N/A	381261387.211187	0.4272702728984
rs7404095	as.factor.data_1...3..CT.28	0.951151430645145	0.640528125168091	1.44458962326975
rs7404095	as.factor.data_1...3..TT.33	0.688779707119123	0.447957536285305	1.07475082019281	0.106393370656834
rs7240004	as.factor.data_1...3..AG.30	0.73151992396305	0.524234063067966	1.01782731242642
rs7240004	as.factor.data_1...3..GG.32	1.3051146381925	0.862995733111638	1.93966389384103	0.0186399616598154
rs7236492	as.factor.data_1...3..CT.29	0.845619893733802	0.586664281020916	1.19455638907522
rs7236492	as.factor.data_1...3..TT.34	1.03839037904794	0.39953449571907	2.22177745767816	0.632779290496838
rs7210086	as.factor.data_1...3..AC.3	0.526157093321283	0.371780931178293	0.732645366413789
rs7210086	as.factor.data_1...3..CC.3	0.404684601117012	0.157086181402755	0.853187199546093	0.000108284830596596
rs7134599	as.factor.data_1...3..AG.31	0.573948692472191	0.335008841553704	1.03433946242633
rs7134599	as.factor.data_1...3..GG.33	0.371714652192224	0.221126983942856	0.660429564320057	0.00054539121533009
rs7015630	as.factor.data_1...3..CT.30	0.698502579624201	0.352072046415945	1.5490592308474
rs7015630	as.factor.data_1...3..TT.35	0.521143328871632	0.269618899647811	1.1356756756175	0.0736858088345695
rs7011507	as.factor.data_1...3..AG.32	249661.230554507	1.21836187424372e+48	1.00406442466813e+68
rs7011507	as.factor.data_1...3..GG.34	354519.399508697	0.000110375558012012	#N/A	0.14682125346461
rs6920220	as.factor.data_1...3..AG.33	1.49038461510196	0.436192498040871	9.34522284668969
rs6920220	as.factor.data_1...3..GG.35	0.771268068210987	0.229958890302528	4.7974224660242	0.000536397265951614
rs6871626	as.factor.data_1...3..AC.4	1.06771156861925	0.639351293512266	1.88700381131469
rs6871626	as.factor.data_1...3..CC.4	0.796577547718939	0.477379204317743	1.40689468163425	0.17282217143392
rs6863411	as.factor.data_1...3..AT	0.689594360520676	0.42284880547351	1.16983613552953
rs6863411	as.factor.data_1...3..TT.36	0.809433106919604	0.506450563854759	1.35259217224927	0.322801222280227
rs6856616	as.factor.data_1...3..CT.31	0.694400001526662	0.36022000186923	1.47700905348014
rs6856616	as.factor.data_1...3..TT.37	0.723282254883068	0.387956935658937	1.50414914394188	0.614167714227564
rs6837335	as.factor.data_1...3..AG.34	1.20211137526785	0.824829877389936	1.78642698058596
rs6837335	as.factor.data_1...3..GG.36	1.12459164500416	0.732472963044558	1.74081230196491	0.6370268522362
rs6740462	as.factor.data_1...3..AC.5	0.727557337235328	0.522430782572281	1.00301221430084
rs6740462	as.factor.data_1...3..CC.5	1.08380952369401	0.608258717546191	1.81090589641903	0.116862494860388
rs6716753	as.factor.data_1...3..CT.32	1.35002454136928	0.475457299453974	5.67271027109912
rs6716753	as.factor.data_1...3..TT.38	1.01049868713636	0.3667336846371	4.18332903905105	0.251512121743124
rs6679677	as.factor.data_1...3..AC.6	0.12765958929878	0.0253827120125536	0.94400099606818
rs6679677	as.factor.data_1...3..CC.6	0.179628355254796	0.0410432282649583	1.23210448081822	0.110267530966359
rs6651252	as.factor.data_1...3..CT.33	0.369127516811184	0.0935295036543839	2.45446151343809
rs6651252	as.factor.data_1...3..TT.39	0.314986984488024	0.0836413340061496	2.04719194441964	0.32821726863059
rs6592362	as.factor.data_1...3..AG.35	1.12530744723886	0.792061239966913	1.61741462924524
rs6592362	as.factor.data_1...3..GG.37	1.19381856232366	0.783185135941404	1.81466678303441	0.68794943022445
rs6586030	as.factor.data_1...3..AG.36	708740.689027467	5.77389492519256e+59	7.56987837976193e+84
rs6586030	as.factor.data_1...3..GG.38	979721.721403417	0.000174650683566995	4.32852354391929e+61	0.061013602256227
rs6568421	as.factor.data_1...3..AG.37	1.3411329983811	0.968823816183181	1.83927645455189
rs6568421	as.factor.data_1...3..GG.39	1.46941528515187	0.678136323660314	2.81600081025083	0.151524460801068
rs6426833	as.factor.data_1...3..AG.38	0.638277871780427	0.453233523451417	0.907572008875484
rs6426833	as.factor.data_1...3..GG.40	0.359013811041801	0.229989488029094	0.553572276779061	1.69348014770763e-05
rs6142618	as.factor.data_1...3..AG.39	0.74035313446007	0.42933742718829	1.34975395946492
rs6142618	as.factor.data_1...3..GG.41	0.716136122643405	0.427040275218438	1.27947582235256	0.511082328339983
rs6088765	as.factor.data_1...3..GT.5	1.17249068304092	0.693101648635957	2.10729006272046
rs6088765	as.factor.data_1...3..TT.40	1.3268707197244	0.792758910734096	2.36665538762486	0.506785867430395
rs6062504	as.factor.data_1...3..AG.40	1.17405844310806	0.754278722354805	1.89137515386092
rs6062504	as.factor.data_1...3..GG.42	1.29163508762855	0.822066811906229	2.09572829497827	0.541854457681625
rs6017342	as.factor.data_1...3..AC.7	0.672963402163663	0.378496899050962	1.27731855260615
rs6017342	as.factor.data_1...3..CC.7	0.724960254970472	0.420635694101507	1.34589885716079	0.462442454378644
rs4911259	as.factor.data_1...3..GT.6	0.949571820543946	0.681888678581198	1.32469229493304
rs4911259	as.factor.data_1...3..TT.41	1.58671561729105	1.0443888676974	2.37655145544311	0.0442579857426694
rs4899554	as.factor.data_1...3..CT.34	0.981409148731555	0.670058645182304	1.40453257054409
rs4899554	as.factor.data_1...3..TT.42	1.82669081827675	0.626582379857147	4.24681230049264	0.496530501606666
rs4845604	as.factor.data_1...3..AG.41	752468.603474018	6.24224852864101e+62	2.18320310942751e+89
rs4845604	as.factor.data_1...3..GG.43	968806.943224457	1.79554420804704e-05	1.90705386653418e+50	0.111424027609939
rs4836519	as.factor.data_1...3..CT.35	1.62222222210136	0.480444257240876	10.1217169794827
rs4836519	as.factor.data_1...3..TT.43	2.32373321767107	0.721202787550451	14.2232623573254	0.0791065195270164
rs4802307	as.factor.data_1...3..GT.7	0.909601549815054	0.646254267181706	1.26215647200781
rs4802307	as.factor.data_1...3..TT.44	1.13170469014135	0.498966610705332	2.22744850623329	0.789964390382528
rs4743820	as.factor.data_1...3..CT.36	1.10762502798279	0.530389980710068	2.70367089878319
rs4743820	as.factor.data_1...3..TT.45	1.32426300788633	0.651676212938365	3.17818067473788	0.462731332215052
rs4728142	as.factor.data_1...3..AG.42	0.895486935908625	0.541461601775242	1.56089190535682
rs4728142	as.factor.data_1...3..GG.44	0.638181828830079	0.384774136982641	1.11465334711295	0.0573176587181056
rs4722672	as.factor.data_1...3..CT.37	0.721739130584535	0.453648074116416	1.19166434577466
rs4722672	as.factor.data_1...3..TT.46	0.565517624608511	0.354937518460361	0.934689657393735	0.0563113615328974
rs4703855	as.factor.data_1...3..CT.38	1.10732822715313	0.813413021734165	1.50696065325218
rs4703855	as.factor.data_1...3..TT.47	0.861826141394269	0.463800967774107	1.48782940656386	0.628604271126572
rs4692386	as.factor.data_1...3..CT.39	1.08212441453886	0.789139668421998	1.48335763560848
rs4692386	as.factor.data_1...3..TT.48	1.089197123073	0.656311621935794	1.73595169579624	0.868756429082382
rs4664304	as.factor.data_1...3..AG.43	1.02670373609051	0.743416031419073	1.41851000207788
rs4664304	as.factor.data_1...3..GG.45	1.641262923448	1.04446648658111	2.51773216304109	0.0848230502347662
rs4656958	as.factor.data_1...3..AG.44	0.880131362996482	0.511443258686112	1.61609579045852
rs4656958	as.factor.data_1...3..GG.46	0.705671300413169	0.412907855973389	1.28927907869491	0.257560382453324
rs4409764	as.factor.data_1...3..GT.8	1.10576480734843	0.798806907978347	1.53731363803337
rs4409764	as.factor.data_1...3..TT.49	1.20777690094712	0.765102800417841	1.86464891563352	0.679924177542403
rs4380874	as.factor.data_1...3..CT.40	0.96804937043885	0.697903866790368	1.34080594927843
rs4380874	as.factor.data_1...3..TT.50	1.39626010473411	0.886159466932333	2.14299406201679	0.269581649036916
rs4256159	as.factor.data_1...3..AG.45	2.28761061904493	0.689622022213863	14.1710295294819
rs4256159	as.factor.data_1...3..GG.47	2.31439227688548	0.718624064089503	14.1636832282764	0.412562107827129
rs4246905	as.factor.data_1...3..CT.41	0.894981189152576	0.65222345324304	1.22013579324863
rs4246905	as.factor.data_1...3..TT.51	0.990913811081215	0.494546535818173	1.79799903608547	0.779022604058748
rs4246215	as.factor.data_1...3..GT.9	1.1449275146892	0.723396144422212	1.88180770917483
rs4246215	as.factor.data_1...3..TT.52	1.32234969277539	0.835107354853284	2.17429170234275	0.446418619734801
rs3897478	as.factor.data_1...3..CT.42	393154.625716518	0.00013510644789549	#N/A
rs3897478	as.factor.data_1...3..TT.53	333505.605522279	0.000103976603411947	#N/A	0.273565266659253
rs3853824	as.factor.data_1...3..CT.43	1.28908590801623	0.945345619764505	1.76259063828723
rs3853824	as.factor.data_1...3..TT.54	0.851830025816032	0.474513261489142	1.43875713725713	0.145950974561395
rs3851228	as.factor.data_1...3..AT.1	0.808778625954224	0.517608224438131	1.21500556766958
rs3851228	as.factor.data_1...3..TT.55	2.83093605143289e-06	#N/A	124510.979137895	0.25543314074809
rs3774959	as.factor.data_1...3..AG.46	1.10631095769062	0.756487433628223	1.65123051390876
rs3774959	as.factor.data_1...3..GG.48	0.919373636386692	0.595771155474634	1.43093300411292	0.569534637686716
rs3764147	as.factor.data_1...3..AG.47	0.728748223200166	0.525554989427635	1.00305852068267
rs3764147	as.factor.data_1...3..GG.49	1.11047345755553	0.665979353209149	1.76976253694283	0.0954293731955565
rs3749171	as.factor.data_1...3..CT.44	1.24238300948708	0.88369475163245	1.72308298424241
rs3749171	as.factor.data_1...3..TT.56	2.49448479069691	1.08122744582768	5.04236359815052	0.0597992238125746
rs3740415	as.factor.data_1...3..CT.45	1.53812904678827	1.09864461814502	2.1736835569029
rs3740415	as.factor.data_1...3..TT.57	2.10529147741325	1.35320836986737	3.23820764589036	0.00212634679581057
rs3197999	as.factor.data_1...3..CT.46	1.36194384417545	0.983517132776419	1.86862130956235
rs3197999	as.factor.data_1...3..TT.58	2.22750251290742	1.06187846441169	4.20621578889853	0.0297177831711371
rs3116494	as.factor.data_1...3..AG.48	1.26806526247431	0.923974384093944	1.72892502948491
rs3116494	as.factor.data_1...3..GG.50	1.43589742947617	0.689799022963218	2.68082468915942	0.246155961420321
rs3091316	as.factor.data_1...3..AG.49	1.23130071896676	0.868843958459317	1.76963026579041
rs3091316	as.factor.data_1...3..GG.51	0.923810373398381	0.588615629669689	1.43839380106123	0.258508555990782
rs3024505	as.factor.data_1...3..CT.47	1.08496030793858	0.692756682196813	1.63459342770758
rs3024505	as.factor.data_1...3..TT.59	3.13348676258015	0.482193475741647	11.7972328434142	0.408382569284356
rs2945412	as.factor.data_1...3..CT.48	1.28275858752176	0.847585522850305	1.99853164293523
rs2945412	as.factor.data_1...3..TT.60	1.33024393419928	0.856462581775664	2.11430667637604	0.415227676652196
rs2930047	as.factor.data_1...3..CT.49	0.89925158443926	0.645798765191361	1.25901018247862
rs2930047	as.factor.data_1...3..TT.61	0.906768838869865	0.587249210344341	1.37874035567644	0.810355661265608
rs2836878	as.factor.data_1...3..AG.50	1.61038552320693	0.858143499372151	3.3621846385676
rs2836878	as.factor.data_1...3..GG.52	2.0639999999961	1.12169164270206	4.25373183045808	0.0357139020574651
rs2823286	as.factor.data_1...3..AG.51	1.60007744508814	0.898479341035798	3.1151910065654
rs2823286	as.factor.data_1...3..GG.53	1.21604538736258	0.681159908977614	2.3714088988179	0.113757265531683
rs2816958	as.factor.data_1...3..CT.50	0.783873877320493	0.453876335619467	1.26873225815017
rs2816958	as.factor.data_1...3..TT.62	2.36479591692934	0.126143149861635	13.3966956548797	0.47805365343842
rs2790216	as.factor.data_1...3..CT.51	1.34080133601941	0.977834974495852	1.82820222802095
rs2790216	as.factor.data_1...3..TT.63	1.68781582145507	0.862631747609503	3.02605939658711	0.0848275784897703
rs2651244	as.factor.data_1...3..AG.52	0.914240954166776	0.544327810067154	1.62273988924088
rs2651244	as.factor.data_1...3..GG.54	0.691193244979017	0.414647356117304	1.22000868962433	0.141138466171058
rs2538470	as.factor.data_1...3..CT.52	1.14586350427273	0.826003578463792	1.60019788014573
rs2538470	as.factor.data_1...3..TT.64	0.94978912853622	0.599774665210325	1.47282454592251	0.582276037812746
rs2488389	as.factor.data_1...3..CT.53	1.53131179137959	1.10618791485294	2.09837927619031
rs2488389	as.factor.data_1...3..TT.65	0.674507005677838	0.163946215594076	1.83440712091813	0.0247167023610071
rs2472649	as.factor.data_1...3..CT.54	0.724857459319309	0.520321277340725	0.999707318427358
rs2472649	as.factor.data_1...3..TT.66	1.27500696550706	0.713852832003759	2.13715616134837	0.0637390179604991
rs2413583	as.factor.data_1...3..CT.55	1.31588474236892	0.9116538003604	1.86165762977535
rs2413583	as.factor.data_1...3..TT.67	0.684453142370867	0.111298209562115	2.23131736581578	0.273031649485701
rs2412970	as.factor.data_1...3..AG.53	0.979820327494324	0.613176550389005	1.62922631976473
rs2412970	as.factor.data_1...3..GG.55	1.00601369066247	0.632240447372257	1.66748106625459	0.986214896221094
rs2382817	as.factor.data_1...3..AC.8	1.67107746831535	1.13505586784729	2.51992783324072
rs2382817	as.factor.data_1...3..CC.8	1.69316688567671	1.09005127459469	2.66184338672325	0.0197100507584412
rs2284553	as.factor.data_1...3..AG.54	1.8009973220055	1.13743704789971	2.98711319369713
rs2284553	as.factor.data_1...3..GG.56	1.8408608240122	1.13457533282382	3.10906914652321	0.0250920278363703
rs2266959	as.factor.data_1...3..GT.10	0.983771428571356	0.717169867160274	1.35577506188239
rs2266959	as.factor.data_1...3..TT.68	0.511483612710433	0.296948225011867	0.840134480610514	0.0146622400634304
rs2231884	as.factor.data_1...3..AG.55	0.647864508749186	0.303781119662436	1.60294368306501
rs2231884	as.factor.data_1...3..GG.57	0.71346704917505	0.34605997670977	1.72783571688073	0.5785451327936
rs2227564	as.factor.data_1...3..CT.56	0.968431978638802	0.708231059077716	1.31816573610349
rs2227564	as.factor.data_1...3..TT.69	0.670262998790405	0.345666359256304	1.18673998366971	0.401575176286873
rs2189234	as.factor.data_1...3..AC.9	1.31048385959705	0.864192349740305	2.05047021750475
rs2189234	as.factor.data_1...3..CC.9	1.01617250481502	0.645938252038138	1.63514930414767	0.227922663214373
rs2155219	as.factor.data_1...3..GT.11	1.07360842379902	0.765425244830307	1.52091153068954
rs2155219	as.factor.data_1...3..TT.70	0.898106631589592	0.575852944025571	1.38362694842679	0.666646486748573
rs2111485	as.factor.data_1...3..AG.56	1.14470283498387	0.800457743200007	1.65880474775022
rs2111485	as.factor.data_1...3..GG.58	1.29666442144009	0.854562022407752	1.96969315237678	0.472225557494595
rs2073505	as.factor.data_1...3..CT.57	1.26161015326911	0.85390984806587	1.81769542911189
rs2073505	as.factor.data_1...3..TT.71	1.61842918647052	0.257746275539962	5.56226226387753	0.424413242364584
rs2024092	as.factor.data_1...3..AG.57	1.07063658562888	0.705625254223879	1.67151378496375
rs2024092	as.factor.data_1...3..GG.59	1.07891186155641	0.69562517296121	1.71319035501059	0.940685781722212
rs1991866	as.factor.data_1...3..CG.2	2.64139322709131	1.7296570059565	4.15322149664883
rs1991866	as.factor.data_1...3..GG.60	8.07499997356172	5.23335413132821	12.8092754004764	3.73263980363982e-22	6.71875e-06
rs1893217	as.factor.data_1...3..CT.58	406996.97370029	0.0127722274596301	#N/A
rs1893217	as.factor.data_1...3..TT.72	331008.751682483	0.00938811916257657	#N/A	0.164981277207691
rs1847472	as.factor.data_1...3..GT.12	1.02839561846827	0.754093283532869	1.39859365514989
rs1847472	as.factor.data_1...3..TT.73	0.855662511004965	0.451222488501041	1.49568570705345	0.830106614536526
rs1801274	as.factor.data_1...3..CT.59	1.17511918029264	0.775683798138539	1.83230514278196
rs1801274	as.factor.data_1...3..TT.74	1.2707032166831	0.818751440392969	2.01861645516076	0.571192057675894
rs1748195	as.factor.data_1...3..CG.3	0.700332288352566	0.505518326622948	0.965304890419794
rs1748195	as.factor.data_1...3..GG.61	0.936724565895964	0.582412744340384	1.45441778029667	0.0848205127890486
rs1734907	as.factor.data_1...3..CT.60	0.886990041649419	0.57947608622985	1.31217088334103
rs1734907	as.factor.data_1...3..TT.75	1.38655913886428	0.221543899903448	4.72577154960762	0.762942473063875
rs1728918	as.factor.data_1...3..AG.58	1.9415730459943	0.903033176017227	5.06069756087095
rs1728918	as.factor.data_1...3..GG.62	1.48253362688246	0.69690096383053	3.83983169633994	0.100458529695907
rs1728785	as.factor.data_1...3..AC.10	0.94495112097853	0.60178129816942	1.53833397765035
rs1728785	as.factor.data_1...3..CC.10	0.86970082541218	0.550657360662469	1.42202974952841	0.800946689785161
rs1569723	as.factor.data_1...3..AC.11	0.927788093256871	0.657696023327798	1.28957241796807
rs1569723	as.factor.data_1...3..CC.11	1.70806961881341	0.746899007942277	3.40531461853763	0.354514304957246
rs1517352	as.factor.data_1...3..AC.12	1.08548707549524	0.783010481463664	1.51329903623719
rs1517352	as.factor.data_1...3..CC.12	1.14814814553237	0.729566175411427	1.77089541120234	0.803755869923885
rs1456896	as.factor.data_1...3..AG.59	0.96024784935639	0.6886699720695	1.32231669147532
rs1456896	as.factor.data_1...3..GG.63	0.682523049296629	0.206536116942662	1.66360028769883	0.728805950036478
rs1363907	as.factor.data_1...3..AG.60	1.69113918453659	0.854448561306548	3.84871416110844
rs1363907	as.factor.data_1...3..GG.64	1.60118248314488	0.818153861768251	3.61798195239835	0.334033126989569
rs1250546	as.factor.data_1...3..CT.61	1.76724137930941	0.994653788251289	3.43480433179535
rs1250546	as.factor.data_1...3..TT.76	1.60896986685271	0.902936035793806	3.13339164351168	0.152028722594158
rs1126510	as.factor.data_1...3..CT.62	0.803911900068264	0.447864086353768	1.55400741682492
rs1126510	as.factor.data_1...3..TT.77	0.496277926576635	0.280880361241996	0.948549399239551	0.0029807052563739
rs1077773	as.factor.data_1...3..AG.61	1.141920371714	0.830599567712445	1.57644839388681
rs1077773	as.factor.data_1...3..GG.65	1.01689259574781	0.614287314286906	1.6245840087572	0.695528753244032
rs1042058	as.factor.data_1...3..CT.63	0.837097514856768	0.594175965819456	1.18759239517467
rs1042058	as.factor.data_1...3..TT.78	0.986416838095169	0.654622715672642	1.47711493010775	0.523085052905956
rs1016883	as.factor.data_1...3..CT.64	0.738639958076495	0.517561459347431	1.03520913889177
rs1016883	as.factor.data_1...3..TT.79	0.598862790711202	0.209487528486535	1.34455353919728	0.131683799035845
rs941823	as.factor.data_1...3..AG.62	2.87188781845187	0.874630710444841	17.7142386549436
rs941823	as.factor.data_1...3..GG.66	3.68478241835149	1.1534911062296	22.4760101617189	0.0359302069539146
rs925255	as.factor.data_1...3..AG.63	0.678207547687988	0.428167258338131	1.11176583804694
rs925255	as.factor.data_1...3..GG.67	0.609506135708238	0.386069039339662	0.99659519690484	0.142087148498701
rs921720	as.factor.data_1...3..CT.65	0.825484168618326	0.598426284501654	1.14089292057702
rs921720	as.factor.data_1...3..TT.80	0.750576355156719	0.472868783602332	1.15958466335214	0.346552740551082
rs917997	as.factor.data_1...3..AG.64	1.15047618755095	0.813490260478771	1.64608184578198
rs917997	as.factor.data_1...3..GG.68	0.994238683397871	0.64579245557506	1.52139778666766	0.639227069483612
rs913678	as.factor.data_1...3..CT.66	0.71349624680665	0.46296621861904	1.12754007166191
rs913678	as.factor.data_1...3..TT.81	1.02541285185765	0.670829501873526	1.61049537793221	0.0659400729411773
rs864745	as.factor.data_1...3..AG.65	1.05730899997879	0.761761166810514	1.46972517916795
rs864745	as.factor.data_1...3..GG.69	1.66684291350762	1.08517654838426	2.51612169684978	0.0579009158871614
rs724016	as.factor.data_1...3..AG.66	0.795634097856495	0.57785337789303	1.09797045880256
rs724016	as.factor.data_1...3..GG.70	0.723012038312285	0.449139640548722	1.12902203491305	0.248308750064394
rs670523	as.factor.data_1...3..AG.67	1.03123167092295	0.685920177380249	1.59092336056466
rs670523	as.factor.data_1...3..GG.71	1.0477516180884	0.679737807433312	1.64796261209128	0.978653488370612
rs653178	as.factor.data_1...3..AG.68	1.66655066998943	1.21831571001843	2.28296939457162
rs653178	as.factor.data_1...3..GG.72	2.0380323629031	1.19359102699878	3.32965986104495	0.00114937083122812
rs630923	as.factor.data_1...3..AC.13	0.933936669345102	0.523831805569047	1.7954440068165
rs630923	as.factor.data_1...3..CC.13	1.41480101022709	0.813573177763031	2.6733154657679	0.0283993765743783
rs564349	as.factor.data_1...3..AG.69	0.772353608978994	0.561123171147984	1.06169451720393
rs564349	as.factor.data_1...3..GG.73	0.84829932099684	0.521235534448244	1.33165136282776	0.278843380108844
rs561722	as.factor.data_1...3..AG.70	1.12197579555341	0.663389820244935	2.01624256790053
rs561722	as.factor.data_1...3..GG.74	1.26168940542001	0.753052888110374	2.25209224552961	0.60422750205709
rs529866	as.factor.data_1...3..CT.67	0.719698151669361	0.444491082623454	1.11042648781916
rs529866	as.factor.data_1...3..TT.82	0.923456791212938	0.149137578424255	3.06285730209116	0.33946160496039
rs516246	as.factor.data_1...3..AG.71	0.715006788228846	0.448138337610265	1.18309703658223
rs516246	as.factor.data_1...3..GG.75	0.579710150006013	0.364890949071653	0.956064310888106	0.0784478276767116
rs483905	as.factor.data_1...3..CT.68	0.921879049216141	0.668984709909825	1.2632894032554
rs483905	as.factor.data_1...3..TT.83	1.43511002758473	0.837733942994351	2.33765429533945	0.285870531702701
rs395157	as.factor.data_1...3..AG.72	0.720694289178145	0.516808215227534	1.00813213450018
rs395157	as.factor.data_1...3..GG.76	0.918036934115684	0.603706594600313	1.37701935728374	0.136795108704746
rs254560	as.factor.data_1...3..CT.69	0.857666668387623	0.621894995660137	1.18465106064943
rs254560	as.factor.data_1...3..TT.84	0.823487182771745	0.51902039402936	1.27148020592667	0.56128100702145
rs212388	as.factor.data_1...3..AG.73	0.863944365654618	0.549601842006327	1.40771843659107
rs212388	as.factor.data_1...3..GG.77	0.782074129228902	0.494677169910636	1.27983267836902	0.579646494448468
rs194749	as.factor.data_1...3..AG.74	0.782373951875954	0.564880989248517	1.07223130283492
rs194749	as.factor.data_1...3..GG.78	0.581776319534299	0.225069575015026	1.23344700693306	0.162528686496534
rs38904	as.factor.data_1...3..CT.70	1.01556953507365	0.689193027343918	1.52480490067185
rs38904	as.factor.data_1...3..TT.85	1.22114857310243	0.808448681157813	1.86966157387841	0.501724166132313
rs12103	as.factor.data_1...3..CT.71	0.792241701105411	0.547889321646182	1.16398385381871
rs12103	as.factor.data_1...3..TT.86	0.536505072470268	0.348592490310691	0.827734617292475	0.0129211643247059

## Sheet: multivariate
genotipo_		OR	X2.5..	X97.5..	P_value_mult
rs35675666	as.factor.data_1...3..GT	0.933954057831898	0.600476051733886	1.40384206292571
rs35675666	as.factor.data_1...3..TT	0.60927037455439	0.0332704131975838	3.09040503142678	0.839860798929069
rs35320439	as.factor.data_1...3..CT	0.886496609136493	0.577343772122362	1.39615118965713
rs35320439	as.factor.data_1...3..TT.1	0.971098620681898	0.622007743967428	1.54966223678444	0.80564520749125
rs28374715	as.factor.data_1...3..AG	1.06598935025323	0.756793818748049	1.48412664840274
rs28374715	as.factor.data_1...3..GG	1.14666157241313	0.430661296765383	2.54530515848301	0.902379355856554
rs17736589	as.factor.data_1...3..AG.1	1.02909214055933	0.700321250539545	1.48078945124243
rs17736589	as.factor.data_1...3..GG.1	0.742216642424027	0.175378381654097	2.12953931180857	0.865158856848235
rs17695092	as.factor.data_1...3..GT.1	1.05208999696291	0.464753961095194	2.8360539685054
rs17695092	as.factor.data_1...3..TT.2	1.11783513438466	0.508109352314206	2.96053734571354	0.917444114339729
rs17694108	as.factor.data_1...3..AG.2	0.720439452863688	0.429995184092081	1.26274395317073
rs17694108	as.factor.data_1...3..GG.2	0.570721550425413	0.341205710248396	0.999023851757061	0.0920997532468471
rs17391694	as.factor.data_1...3..CT.1	0.991681333554733	0.572721529755784	1.62169739759981
rs17391694	as.factor.data_1...3..TT.3	7.85658357048583e-06	#N/A	22505191.2253537	0.649153970723289
rs17293632	as.factor.data_1...3..CT.2	1.0644366250512	0.747371228241267	1.49415213531725
rs17293632	as.factor.data_1...3..TT.4	1.05155267022474	0.308912127130678	2.69738425467031	0.937956306416797
rs17229285	as.factor.data_1...3..CT.3	1.03232412713578	0.725649571814408	1.48324246280846
rs17229285	as.factor.data_1...3..TT.5	1.05510826894879	0.680481448310286	1.62510219131647	0.969555151968638
rs17085007	as.factor.data_1...3..CT.4	0.742707859586548	0.433188198601542	1.34028854837448
rs17085007	as.factor.data_1...3..TT.6	0.532909344024071	0.313179855962119	0.956300255278891	0.0304571016299405
rs17057051	as.factor.data_1...3..AG.3	0.842548148498982	0.599113928656828	1.17097114569074
rs17057051	as.factor.data_1...3..GG.3	0.531097433048367	0.182447002454207	1.22745348508839	0.253597577837838
rs16967103	as.factor.data_1...3..CT.5	1.10004729170945	0.30731203377391	7.05270855379235
rs16967103	as.factor.data_1...3..TT.7	1.08500788853077	0.313680114756724	6.85180001111753	0.990707076989318
rs13204742	as.factor.data_1...3..GT.2	1.2465999257374	0.769213264576578	1.94090903116954
rs13204742	as.factor.data_1...3..TT.8	5.26085146914899e-06	#N/A	10201703.6362819	0.335669012376643
rs13204048	as.factor.data_1...3..CT.6	1.17465562353697	0.711566030938068	2.03448618494453
rs13204048	as.factor.data_1...3..TT.9	0.962497259145678	0.580827686156365	1.67173226744681	0.460866030488248
rs13126505	as.factor.data_1...3..AG.4	0.184082017294269	0.022597714452552	3.93030260233107
rs13126505	as.factor.data_1...3..GG.4	0.284566811180958	0.039013307100436	5.80373023865322	0.243421602895691
rs12994997	as.factor.data_1...3..AG.5	1.03503530712211	0.626673860142528	1.78561914853378
rs12994997	as.factor.data_1...3..GG.5	0.83622812844273	0.502611198013076	1.4517481528234	0.419225569949927
rs12946510	as.factor.data_1...3..CT.7	1.10109745141118	0.78804132210935	1.54484596560421
rs12946510	as.factor.data_1...3..TT.10	1.34644000341399	0.850411026218867	2.09228050215521	0.439945014712188
rs12942547	as.factor.data_1...3..AG.6	0.956427142530391	0.689557143814217	1.31725710268373
rs12942547	as.factor.data_1...3..GG.6	0.869048819925018	0.429408050571185	1.59818685265737	0.895926777948833
rs12722515	as.factor.data_1...3..GT.3	0.680222668935218	0.389130475742391	1.11686728133634
rs12722515	as.factor.data_1...3..TT.11	1.96807312832216e-06	#N/A	39097785.5700879	0.124932229238434
rs12663356	as.factor.data_1...3..CT.8	0.790785846086737	0.563501561501024	1.1140675129562
rs12663356	as.factor.data_1...3..TT.12	0.763637594100517	0.491315018953651	1.16850518078496	0.322332479077799
rs12654812	as.factor.data_1...3..AG.7	0.80095375957863	0.483474579031906	1.38391974405414
rs12654812	as.factor.data_1...3..GG.7	0.824744635469305	0.502412851138901	1.41544148269758	0.713684747690004
rs12568930	as.factor.data_1...3..CT.9	1.03746149469747	0.283955379868203	6.7114161092803
rs12568930	as.factor.data_1...3..TT.13	1.61236520856197	0.468476251404535	10.1646134740085	0.0936766078936387
rs11879191	as.factor.data_1...3..AG.8	1.00433683823223	0.385758393640558	3.44536987014186
rs11879191	as.factor.data_1...3..GG.8	1.0336366754859	0.411154526138595	3.47782305247863	0.985598256691066
rs11742570	as.factor.data_1...3..CT.10	0.982148161299085	0.670098219006913	1.46175055301606
rs11742570	as.factor.data_1...3..TT.14	0.828427417412572	0.538756850406714	1.28127740872586	0.584929235055424
rs11741861	as.factor.data_1...3..AG.9	0.760256737806689	0.489584082360772	1.1407030295318
rs11741861	as.factor.data_1...3..GG.9	1.05435521630307	0.167002137287142	3.64672730674727	0.421407209612747
rs11739663	as.factor.data_1...3..CT.11	1.45766577991464	0.505483090552306	6.17851344749685
rs11739663	as.factor.data_1...3..TT.15	1.95215944485547	0.706036572475389	8.10265968810232	0.152987616237437
rs11681525	as.factor.data_1...3..CG	1.62619484343359	0.944577047340814	2.65945480192078
rs11681525	as.factor.data_1...3..GG.10	2.45315188999761	0.112242688634371	20.4293690278317	0.169777642828632
rs11672983	as.factor.data_1...3..AG.10	0.782095491644788	0.512681005804977	1.21988125785171
rs11672983	as.factor.data_1...3..GG.11	0.644454460693021	0.415150943620029	1.01903791356755	0.153270597897982
rs11612508	as.factor.data_1...3..AG.11	0.953763909159688	0.678118465045178	1.34716569210936
rs11612508	as.factor.data_1...3..GG.12	1.63365606233222	1.05966797088228	2.49197255674174	0.0351532141329769
rs11583043	as.factor.data_1...3..CT.12	1.20338903249966	0.866440576598103	1.65848301261692
rs11583043	as.factor.data_1...3..TT.16	0.935378247931507	0.406395856413991	1.87773387908539	0.506325946570124
rs11564258	as.factor.data_1...3..AG.12	0.903038230210527	0.398158071267917	2.43623284458567
rs11564258	as.factor.data_1...3..GG.13	0.754179313347386	0.34239580145169	1.99694171881382	0.514660519002193
rs11230563	as.factor.data_1...3..CT.13	0.838367406301287	0.601634971694378	1.1589577881515
rs11230563	as.factor.data_1...3..TT.17	0.911288553579002	0.4618413208898	1.65002324201695	0.567302352067611
rs11209026	as.factor.data_1...3..AG.13	58441.8030847434	4.61019219695807e+60	2.15785203145313e+84
rs11209026	as.factor.data_1...3..GG.14	142301.749481699	1.50381695243323e-10	#N/A	0.01996601368728
rs11168249	as.factor.data_1...3..CT.14	1.5031862160609	0.842090456423363	2.89683212674829
rs11168249	as.factor.data_1...3..TT.18	1.48010061750761	0.832560051463835	2.84515163726156	0.378313987786655
rs11150589	as.factor.data_1...3..CT.15	1.25812374778839	0.915996673123407	1.72780603654887
rs11150589	as.factor.data_1...3..TT.19	0.919084213844232	0.497194106604895	1.59291918929804	0.286011161383944
rs11064881	as.factor.data_1...3..AG.14	123136.093987172	1.53422022129446e-10	#N/A
rs11064881	as.factor.data_1...3..GG.15	90154.8277929231	9.86010759515052e-11	#N/A	0.46176427915234
rs11010067	as.factor.data_1...3..CG.1	1.12639107158465	0.816741968059215	1.55360251103109
rs11010067	as.factor.data_1...3..GG.16	1.28125525123248	0.746280214256378	2.10646520326642	0.582745349451191
rs10896794	as.factor.data_1...3..CT.16	1.45588530390086	0.717306478120391	3.37192027352412
rs10896794	as.factor.data_1...3..TT.20	1.79822167912741	0.908158772156797	4.0983471599391	0.153184552151602
rs10865331	as.factor.data_1...3..AG.15	0.844056536971766	0.570287064315885	1.26940206126854
rs10865331	as.factor.data_1...3..GG.17	0.898033358302225	0.588835548402378	1.383757305437	0.709320843604167
rs10798069	as.factor.data_1...3..GT.4	0.979177658589217	0.702728589892808	1.36206818583322
rs10798069	as.factor.data_1...3..TT.21	0.926550354809524	0.523742081744374	1.55865879039562	0.961436732534357
rs10797432	as.factor.data_1...3..CT.17	0.84567992951425	0.584651970522702	1.23850793772309
rs10797432	as.factor.data_1...3..TT.22	0.754131716783464	0.490962066334162	1.15908334133523	0.433474508419873
rs10781499	as.factor.data_1...3..AG.16	0.752838610290795	0.534679697111501	1.06100379917642
rs10781499	as.factor.data_1...3..GG.18	0.957043243231942	0.622008927587688	1.45164199144337	0.225031476835985
rs10761659	as.factor.data_1...3..AG.17	1.16855985522315	0.779471466503812	1.7906817449248
rs10761659	as.factor.data_1...3..GG.19	1.08186903759815	0.694047755298009	1.71023531126419	0.742739750712623
rs10758669	as.factor.data_1...3..AC	1.32687289014101	0.909966108923729	1.9652954570244
rs10758669	as.factor.data_1...3..CC	1.43469669884285	0.932057534839066	2.22067678777875	0.21246978721751
rs10521318	as.factor.data_1...3..AG.18	59720.296247539	1.1098970547217e-21	#N/A
rs10521318	as.factor.data_1...3..GG.20	41194.2446853002	7.25007013911903e-22	#N/A	0.405055520036789
rs10495903	as.factor.data_1...3..CT.18	1.12938364234108	0.732896921710536	1.68722605740226
rs10495903	as.factor.data_1...3..TT.23	1.42815765598363	0.071768816016051	8.86942775151014	0.81615928397992
rs10486483	as.factor.data_1...3..AG.19	0.777760492684979	0.34219927830058	2.09964878167275
rs10486483	as.factor.data_1...3..GG.21	0.927599480655903	0.422604951980983	2.45084893922701	0.5704507068738
rs10065637	as.factor.data_1...3..CT.19	0.886624005421419	0.595165419369699	1.28884902579863
rs10065637	as.factor.data_1...3..TT.24	0.813286199172461	0.19278188241214	2.31573720553687	0.788970584606135
rs9847710	as.factor.data_1...3..CT.20	1.24460682055483	0.839476024601959	1.88239875791166
rs9847710	as.factor.data_1...3..TT.25	1.67810285463274	1.08852560369552	2.61915868903559	0.0576896173326954
rs9557195	as.factor.data_1...3..CT.21	1.07055062081015	0.361820886851217	4.60319353173165
rs9557195	as.factor.data_1...3..TT.26	1.0196229893044	0.355689733069354	4.31423985828078	0.962575927044379
rs9525625	as.factor.data_1...3..CT.22	0.872847826268157	0.607375966734922	1.26829472762446
rs9525625	as.factor.data_1...3..TT.27	0.707204075271574	0.459161949295039	1.08616188524391	0.275108174465923
rs9491697	as.factor.data_1...3..AG.20	1.21232172428186	0.866193686749059	1.70954140078426
rs9491697	as.factor.data_1...3..GG.22	0.92524675842705	0.573587758765946	1.46208493874884	0.348865485140738
rs9358372	as.factor.data_1...3..AG.21	0.955127150418693	0.680666671424535	1.34807748830765
rs9358372	as.factor.data_1...3..GG.23	1.08534033003224	0.690902050835902	1.6796418586358	0.834781768617893
rs9319943	as.factor.data_1...3..CT.23	0.636475935162551	0.408241453085434	1.01424427614212
rs9319943	as.factor.data_1...3..TT.28	0.706611366420475	0.456239470798666	1.12027057750414	0.163638967251237
rs9297145	as.factor.data_1...3..AC.1	1.01319305205494	0.733209084820082	1.3906619092511
rs9297145	as.factor.data_1...3..CC.1	0.635587385974832	0.278655449219306	1.26043426146819	0.429256314936542
rs9286879	as.factor.data_1...3..AG.22	0.788365150094933	0.550060769106452	1.14028635747876
rs9286879	as.factor.data_1...3..GG.24	0.666503653382416	0.434481948015333	1.01863955294642	0.16893781723709
rs9264942	as.factor.data_1...3..CT.24	0.638621983459211	0.394358506924594	1.06653423810185
rs9264942	as.factor.data_1...3..TT.29	0.837490772953862	0.52462149286641	1.38416736310615	0.120648485143694
rs8005161	as.factor.data_1...3..CT.25	0.761216422459334	0.512949473625934	1.10221791194606
rs8005161	as.factor.data_1...3..TT.30	0.832515438268091	0.24706865506088	2.09590963011166	0.347923652124923
rs7954567	as.factor.data_1...3..AG.23	1.58850572160157	0.676744936621638	4.66257296190182
rs7954567	as.factor.data_1...3..GG.25	1.84832484225208	0.808775972072997	5.34282800100624	0.285645231825384
rs7911264	as.factor.data_1...3..CT.26	1.25865051354454	0.874868506138347	1.83240854500452
rs7911264	as.factor.data_1...3..TT.31	1.89648254692011	1.24007795068104	2.90319457177842	0.0125196901421542
rs7773324	as.factor.data_1...3..AG.24	0.877040549623936	0.629016619893071	1.22715559740825
rs7773324	as.factor.data_1...3..GG.26	0.751156057252556	0.469764741023546	1.17307569907462	0.445110396334354
rs7758080	as.factor.data_1...3..AG.25	1.13704425963761	0.821656075550804	1.57276900606089
rs7758080	as.factor.data_1...3..GG.27	1.55114909636184	0.906860516125269	2.54901037942727	0.255975447432199
rs7702331	as.factor.data_1...3..AG.26	1.06034832129361	0.770414095588807	1.45967674197028
rs7702331	as.factor.data_1...3..GG.28	0.917891757918513	0.521586873091183	1.53512765333658	0.848458617266022
rs7657746	as.factor.data_1...3..AG.27	0.981932744493553	0.686469208138333	1.38262358677703
rs7657746	as.factor.data_1...3..GG.29	0.400447103045273	0.064295294667127	1.34090833327932	0.364329857282022
rs7608910	as.factor.data_1...3..AG.28	1.05507301212476	0.761415441172359	1.45614880181785
rs7608910	as.factor.data_1...3..GG.30	1.4942559051413	0.864982630950679	2.47070705190962	0.345173697950455
rs7555082	as.factor.data_1...3..AG.29	0.944409421752285	0.154869571920222	18.3452127060887
rs7555082	as.factor.data_1...3..GG.31	0.88104720080619	0.153651745549598	16.7380429977521	0.955643974684507
rs7554511	as.factor.data_1...3..AC.2	0.583088852474795	0.241922418046498	1.63903038209654
rs7554511	as.factor.data_1...3..CC.2	0.678654835431267	0.297139984571643	1.84208378696132	0.493125027835064
rs7495132	as.factor.data_1...3..CT.27	0.730591987548086	0.41826757314954	1.19919443853358
rs7495132	as.factor.data_1...3..TT.32	4.65093223016407e-06	#N/A	290526821.210079	0.317316234190327
rs7404095	as.factor.data_1...3..CT.28	1.08573746779347	0.723119990001572	1.66626389552605
rs7404095	as.factor.data_1...3..TT.33	0.842903329391565	0.541363827118271	1.33153673235134	0.347192897756695
rs7240004	as.factor.data_1...3..AG.30	0.747801297403009	0.531981684138586	1.04832743994171
rs7240004	as.factor.data_1...3..GG.32	1.20072204948045	0.784283431796328	1.80758914564494	0.0654463791923087
rs7236492	as.factor.data_1...3..CT.29	0.880297355642769	0.606376036772196	1.25374729110717
rs7236492	as.factor.data_1...3..TT.34	0.880870165092233	0.332336123488088	1.93947188065341	0.766211998302081
rs7210086	as.factor.data_1...3..AC.3	0.521462674298786	0.3660812821063	0.731200846134976
rs7210086	as.factor.data_1...3..CC.3	0.394265594350913	0.151126090142694	0.847084533588996	0.0001174742468509
rs7134599	as.factor.data_1...3..AG.31	0.695838761362422	0.396499682403709	1.28140435758125
rs7134599	as.factor.data_1...3..GG.33	0.509454051356791	0.294878795525924	0.92745282653868	0.031529942995234
rs7015630	as.factor.data_1...3..CT.30	0.692622049472378	0.339407931075511	1.57008376879836
rs7015630	as.factor.data_1...3..TT.35	0.554364549677779	0.278722156554696	1.23472056081555	0.178739895566913
rs7011507	as.factor.data_1...3..AG.32	204370.942959578	6.21716695421192e+46	2.37875006380549e+64
rs7011507	as.factor.data_1...3..GG.34	354888.920352761	0.000397031050520133	#N/A	0.0357658869009498
rs6920220	as.factor.data_1...3..AG.33	1.67843105827151	0.469775003424349	10.7497585076486
rs6920220	as.factor.data_1...3..GG.35	0.970079843778008	0.276344786873088	6.16442196352888	0.0068023361530831
rs6871626	as.factor.data_1...3..AC.4	1.14053533879695	0.673102639608721	2.04038851823165
rs6871626	as.factor.data_1...3..CC.4	0.85482693916005	0.504996368235063	1.52789678566646	0.208072464224407
rs6863411	as.factor.data_1...3..AT	0.666760211444982	0.402596360455977	1.14622733330234
rs6863411	as.factor.data_1...3..TT.36	0.795461533932996	0.490151883795054	1.34666561239181	0.276854643517418
rs6856616	as.factor.data_1...3..CT.31	0.737542377809398	0.373454431607871	1.59900077735482
rs6856616	as.factor.data_1...3..TT.37	0.726669100379494	0.380269223244	1.53933772632711	0.682193596870992
rs6837335	as.factor.data_1...3..AG.34	1.1706140842353	0.795357266651132	1.75534794002357
rs6837335	as.factor.data_1...3..GG.36	0.97928990842733	0.630324137402926	1.53270689486849	0.546367671814445
rs6740462	as.factor.data_1...3..AC.5	0.756801590991485	0.539805960199429	1.05083698693715
rs6740462	as.factor.data_1...3..CC.5	1.0596887158035	0.586787286420255	1.79999809768247	0.21333007788642
rs6716753	as.factor.data_1...3..CT.32	1.75114090022135	0.602842248015148	7.45242408358523
rs6716753	as.factor.data_1...3..TT.38	1.44705743041947	0.512885005082757	6.06808708455308	0.430930058254114
rs6679677	as.factor.data_1...3..AC.6	0.0912065897475505	0.0156912638008965	0.742079650901068
rs6679677	as.factor.data_1...3..CC.6	0.151934621460126	0.0298511673274899	1.14323027015161	0.0474732630071979
rs6651252	as.factor.data_1...3..CT.33	0.39136268599019	0.090167557434397	2.74497281626458
rs6651252	as.factor.data_1...3..TT.39	0.372365976989966	0.0895239161057242	2.5544024291931	0.534724594871614
rs6592362	as.factor.data_1...3..AG.35	1.02586893397831	0.714266839740498	1.48933657280055
rs6592362	as.factor.data_1...3..GG.37	0.906788188489755	0.586517419416803	1.39752268633539	0.811985011946924
rs6586030	as.factor.data_1...3..AG.36	533486.371242799	1.77253224290866e+58	3.48647324937157e+80
rs6586030	as.factor.data_1...3..GG.38	732845.277064536	0.000465230090610651	4.07003228490639e+58	0.0899522776013791
rs6568421	as.factor.data_1...3..AG.37	1.16218834825037	0.831052078914129	1.61036268605459
rs6568421	as.factor.data_1...3..GG.39	1.16139401917029	0.52550358344081	2.28425112142144	0.652276401666001
rs6426833	as.factor.data_1...3..AG.38	0.651757694493242	0.457638751659966	0.93657159184499
rs6426833	as.factor.data_1...3..GG.40	0.412805465358949	0.261795856543843	0.643421824869714	0.000454017371014995
rs6142618	as.factor.data_1...3..AG.39	0.885122939661675	0.502986133845346	1.64302757452621
rs6142618	as.factor.data_1...3..GG.41	1.0336416485812	0.600824353677935	1.88872351316639	0.647495376370097
rs6088765	as.factor.data_1...3..GT.5	1.2273293591967	0.715136593065325	2.23308323898
rs6088765	as.factor.data_1...3..TT.40	1.45333987446285	0.853182115388109	2.63101484490866	0.319351622890058
rs6062504	as.factor.data_1...3..AG.40	1.10837103946253	0.705243840994675	1.80026908451496
rs6062504	as.factor.data_1...3..GG.42	1.13418298800639	0.714182618614026	1.85693936046807	0.869997516612189
rs6017342	as.factor.data_1...3..AC.7	0.69158099717102	0.382769412928019	1.32990279564187
rs6017342	as.factor.data_1...3..CC.7	0.901887857617515	0.514501357982143	1.69758661755288	0.227305240172863
rs4911259	as.factor.data_1...3..GT.6	0.769255176120383	0.546206231878146	1.08447108174669
rs4911259	as.factor.data_1...3..TT.41	1.16658439519719	0.752358837251526	1.7835726966902	0.103411706658791
rs4899554	as.factor.data_1...3..CT.34	0.964778458124047	0.653567574300531	1.39292335083776
rs4899554	as.factor.data_1...3..TT.42	1.59314131945645	0.532348571756448	3.85757812429618	0.649757036116451
rs4845604	as.factor.data_1...3..AG.41	669846.055787008	1.12762632477022e+62	7.75337048928601e+85
rs4845604	as.factor.data_1...3..GG.43	987226.761816297	5.2275229461326e-05	9.39679657245781e+48	0.0416186881063239
rs4836519	as.factor.data_1...3..CT.35	1.79506061422191	0.518369602253035	11.3311493663018
rs4836519	as.factor.data_1...3..TT.43	2.64084521015559	0.798892039166754	16.3481993166592	0.0515952471905492
rs4802307	as.factor.data_1...3..GT.7	0.874757172898693	0.616399434006807	1.22450755855557
rs4802307	as.factor.data_1...3..TT.44	0.949022704707262	0.411879491877501	1.908401523282	0.742200141841873
rs4743820	as.factor.data_1...3..CT.36	1.13567021045587	0.534936366489447	2.80457175857728
rs4743820	as.factor.data_1...3..TT.45	1.41775369578023	0.686164468313169	3.44157161546618	0.3193282480698
rs4728142	as.factor.data_1...3..AG.42	1.01577894147457	0.604599287855113	1.79472434387877
rs4728142	as.factor.data_1...3..GG.44	0.839498589232237	0.496857412729577	1.49027818250435	0.486070955694554
rs4722672	as.factor.data_1...3..CT.37	0.687828429345457	0.425184557523198	1.15215475181274
rs4722672	as.factor.data_1...3..TT.46	0.545159589472126	0.336290865498182	0.914708750610805	0.0539422383058045
rs4703855	as.factor.data_1...3..CT.38	1.130995919943	0.824151484212159	1.55182251208466
rs4703855	as.factor.data_1...3..TT.47	0.851527502373624	0.452895935554738	1.49172177468167	0.552621840453703
rs4692386	as.factor.data_1...3..CT.39	1.05533895016309	0.764124214470301	1.45695074109882
rs4692386	as.factor.data_1...3..TT.48	1.07993335961298	0.642270717206275	1.74698383383394	0.927237192471978
rs4664304	as.factor.data_1...3..AG.43	0.967081619142265	0.694915416810472	1.34600510319113
rs4664304	as.factor.data_1...3..GG.45	1.42623267223844	0.895163782005072	2.22024046760507	0.239523975903468
rs4656958	as.factor.data_1...3..AG.44	0.83401566883683	0.477066856010149	1.55063786330351
rs4656958	as.factor.data_1...3..GG.46	0.686914342162167	0.395905702762778	1.27015379615403	0.301993838791787
rs4409764	as.factor.data_1...3..GT.8	0.98155628839665	0.703023484290353	1.37558165321623
rs4409764	as.factor.data_1...3..TT.49	1.03435794426055	0.647643194078102	1.61666206150236	0.972489040815126
rs4380874	as.factor.data_1...3..CT.40	0.978169014898872	0.699287003673103	1.36649454952409
rs4380874	as.factor.data_1...3..TT.50	1.26914856294226	0.795498182204118	1.97454772112522	0.525952050186463
rs4256159	as.factor.data_1...3..AG.45	2.13588441637603	0.627952379571755	13.3828420084592
rs4256159	as.factor.data_1...3..GG.47	1.96672388408093	0.595921617769028	12.1648183369942	0.51176550700567
rs4246905	as.factor.data_1...3..CT.41	0.870184334944492	0.629455892833265	1.19543100040011
rs4246905	as.factor.data_1...3..TT.51	1.00993664903068	0.495475187332424	1.87366224716758	0.680120761326961
rs4246215	as.factor.data_1...3..GT.9	1.36538142783668	0.85228233293493	2.2690311188972
rs4246215	as.factor.data_1...3..TT.52	1.98534135694514	1.22822416482026	3.32733280951652	0.00995636624483211
rs3897478	as.factor.data_1...3..CT.42	280044.436924227	0.0002038661666365	#N/A
rs3897478	as.factor.data_1...3..TT.53	237462.522810477	0.000156975609804763	#N/A	0.351708509098363
rs3853824	as.factor.data_1...3..CT.43	1.34115799280839	0.97622918604551	1.84757951052766
rs3853824	as.factor.data_1...3..TT.54	0.837177997263665	0.462249403163951	1.42938410437683	0.0889734640715171
rs3851228	as.factor.data_1...3..AT.1	0.782046235675418	0.496307565845702	1.18630548925574
rs3851228	as.factor.data_1...3..TT.55	5.9669514580878e-06	#N/A	140851.815519777	0.340153773500256
rs3774959	as.factor.data_1...3..AG.46	1.02058124190989	0.690520364758977	1.53748399908051
rs3774959	as.factor.data_1...3..GG.48	0.765758716248454	0.489675501390875	1.2064944089387	0.2590970782091
rs3764147	as.factor.data_1...3..AG.47	0.814863907514556	0.582915484614459	1.13133938144973
rs3764147	as.factor.data_1...3..GG.49	1.25674078117464	0.741155425497389	2.04317991584282	0.224539014115195
rs3749171	as.factor.data_1...3..CT.44	1.20073207324675	0.846860952971061	1.68036572618858
rs3749171	as.factor.data_1...3..TT.56	2.37603649483393	0.999407284927173	5.0019268468522	0.102694632085143
rs3740415	as.factor.data_1...3..CT.45	1.38686762499654	0.981139898113199	1.97754506111024
rs3740415	as.factor.data_1...3..TT.57	1.6464870880939	1.04060534703836	2.57623799595825	0.0621972760118162
rs3197999	as.factor.data_1...3..CT.46	1.18267210841927	0.846017854253643	1.63812196922453
rs3197999	as.factor.data_1...3..TT.58	1.67166008986156	0.778463160460649	3.24899756316184	0.28965391458441
rs3116494	as.factor.data_1...3..AG.48	1.12191269512426	0.810387722616442	1.54280913669401
rs3116494	as.factor.data_1...3..GG.50	1.25126771333327	0.591924088836497	2.38484450956473	0.687301243028381
rs3091316	as.factor.data_1...3..AG.49	1.15368800334991	0.805635859844376	1.67397893193006
rs3091316	as.factor.data_1...3..GG.51	0.690290696716344	0.432900030401456	1.09149897927497	0.0352593291657858
rs3024505	as.factor.data_1...3..CT.47	0.941187071853639	0.594191063977679	1.43621973526898
rs3024505	as.factor.data_1...3..TT.59	3.53079881225316	0.521077829004265	14.4558160427507	0.367683419578656
rs2945412	as.factor.data_1...3..CT.48	1.30048939917729	0.851028567535235	2.04362299378042
rs2945412	as.factor.data_1...3..TT.60	1.33183638572878	0.848071807182464	2.13827932632557	0.414481454305766
rs2930047	as.factor.data_1...3..CT.49	0.890722348589582	0.634227997358875	1.25749945804542
rs2930047	as.factor.data_1...3..TT.61	0.870447389550494	0.557768635254047	1.33853345060865	0.754467130294051
rs2836878	as.factor.data_1...3..AG.50	1.68786046458415	0.888228319534241	3.55735592280643
rs2836878	as.factor.data_1...3..GG.52	2.07629354073766	1.11402334709527	4.31926169780215	0.0500547133241465
rs2823286	as.factor.data_1...3..AG.51	1.81853859718538	1.0064779539436	3.58196532726486
rs2823286	as.factor.data_1...3..GG.53	1.32104583909038	0.729385568384294	2.60591134465295	0.0475652729499413
rs2816958	as.factor.data_1...3..CT.50	0.655945017393009	0.37519442336736	1.07723389179003
rs2816958	as.factor.data_1...3..TT.62	1.6473968321495	0.0861611290926738	9.87465560958893	0.2280739085818
rs2790216	as.factor.data_1...3..CT.51	1.33011017394213	0.962926274284355	1.82754761868935
rs2790216	as.factor.data_1...3..TT.63	1.50129983706193	0.75405113008328	2.75106674558587	0.147292362680405
rs2651244	as.factor.data_1...3..AG.52	1.01287453673752	0.594078883371101	1.82064410462343
rs2651244	as.factor.data_1...3..GG.54	0.854095108564371	0.503787966011462	1.52932450033029	0.557200379121888
rs2538470	as.factor.data_1...3..CT.52	1.11739481185737	0.798554581469337	1.57323472536118
rs2538470	as.factor.data_1...3..TT.64	1.07870623446555	0.673760470415358	1.69346117427073	0.811375653203153
rs2488389	as.factor.data_1...3..CT.53	1.5398816640414	1.10232956221444	2.13102073066123
rs2488389	as.factor.data_1...3..TT.65	0.550067201464142	0.131788334941217	1.53707881068362	0.0175531412111931
rs2472649	as.factor.data_1...3..CT.54	0.751001811620728	0.53516611349782	1.04383223815053
rs2472649	as.factor.data_1...3..TT.66	1.29528930826345	0.712909998680882	2.21700349114218	0.10654684104827
rs2413583	as.factor.data_1...3..CT.55	1.17832651917427	0.808820428607005	1.68356466930389
rs2413583	as.factor.data_1...3..TT.67	0.544066466593583	0.0869759962389881	1.83852811637698	0.433120715052733
rs2412970	as.factor.data_1...3..AG.53	1.12371593475514	0.694238716613381	1.8900995585474
rs2412970	as.factor.data_1...3..GG.55	1.34585388995031	0.83231733912242	2.26373990045938	0.378523889632644
rs2382817	as.factor.data_1...3..AC.8	1.65499307656945	1.11484752328432	2.51450384633045
rs2382817	as.factor.data_1...3..CC.8	1.47983881665602	0.943043112660116	2.3483892177753	0.0411527521841676
rs2284553	as.factor.data_1...3..AG.54	1.74829585876364	1.09453487702456	2.92086154894959
rs2284553	as.factor.data_1...3..GG.56	1.74373274610999	1.06429222950634	2.96951314665623	0.0474062262403354
rs2266959	as.factor.data_1...3..GT.10	1.05380133184038	0.761314806280545	1.46541323390781
rs2266959	as.factor.data_1...3..TT.68	0.609945181583733	0.350298627683995	1.01517284970511	0.0823891511330904
rs2231884	as.factor.data_1...3..AG.55	0.673774233183601	0.308909907177734	1.69418048721571
rs2231884	as.factor.data_1...3..GG.57	0.727313680841989	0.344816007582233	1.78921629811845	0.657868934737884
rs2227564	as.factor.data_1...3..CT.56	1.07742864909681	0.781384199182271	1.47977246127668
rs2227564	as.factor.data_1...3..TT.69	0.749333500587366	0.382526866395514	1.34474784579298	0.508094543211117
rs2189234	as.factor.data_1...3..AC.9	1.24032675102847	0.808551672233147	1.96030493492766
rs2189234	as.factor.data_1...3..CC.9	0.915403296566005	0.573791636582014	1.4915247339818	0.191224968336477
rs2155219	as.factor.data_1...3..GT.11	1.02518011158249	0.724318955013447	1.46464978061592
rs2155219	as.factor.data_1...3..TT.70	0.785318403330578	0.497781738509668	1.22390921370472	0.406987228113194
rs2111485	as.factor.data_1...3..AG.56	1.14292300354254	0.792122793754228	1.67017747854702
rs2111485	as.factor.data_1...3..GG.58	1.15491855435308	0.751576517335803	1.77600025322351	0.740776349115692
rs2073505	as.factor.data_1...3..CT.57	1.17220440642842	0.785318186115895	1.70770338276578
rs2073505	as.factor.data_1...3..TT.71	1.78213209923086	0.277197891179069	6.4257137465023	0.581469760245321
rs2024092	as.factor.data_1...3..AG.57	1.00319030124666	0.654573241130935	1.57989394076424
rs2024092	as.factor.data_1...3..GG.59	0.919764773095116	0.585844800207637	1.47587910579203	0.867827099250868
rs1991866	as.factor.data_1...3..CG.2	2.54552782971895	1.65679242841806	4.024192350645
rs1991866	as.factor.data_1...3..GG.60	7.6527150100247	4.90566601098869	12.2605912355831	5.38157695938967e-20
rs1893217	as.factor.data_1...3..CT.58	1002206.10187661	1.42820174848579e-06	#N/A
rs1893217	as.factor.data_1...3..TT.72	879604.835067774	1.05746831766592e-06	#N/A	0.220528849571267
rs1847472	as.factor.data_1...3..GT.12	0.939593896057587	0.683124304147418	1.28842408986983
rs1847472	as.factor.data_1...3..TT.73	0.803535258382688	0.41883352976936	1.42532154998831	0.75347943414914
rs1801274	as.factor.data_1...3..CT.59	1.17387566844299	0.765693471976636	1.84974283454937
rs1801274	as.factor.data_1...3..TT.74	1.27386013800589	0.810294241183676	2.04753211479914	0.582682827504161
rs1748195	as.factor.data_1...3..CG.3	0.732483647013249	0.524557605371147	1.01798479710021
rs1748195	as.factor.data_1...3..GG.61	0.968669038313509	0.595322357025145	1.52463435429611	0.159101580370208
rs1734907	as.factor.data_1...3..CT.60	0.836913885433512	0.541900534378989	1.25068954402115
rs1734907	as.factor.data_1...3..TT.75	1.33641078744438	0.209568528707391	4.73553979942279	0.641073712281423
rs1728918	as.factor.data_1...3..AG.58	2.09971096467254	0.964307843520264	5.51790510859728
rs1728918	as.factor.data_1...3..GG.62	1.6252330928471	0.754767785617933	4.24210883600052	0.0917852613242093
rs1728785	as.factor.data_1...3..AC.10	0.87191753012454	0.547502333118059	1.43672642795748
rs1728785	as.factor.data_1...3..CC.10	0.73311320226998	0.457239890243549	1.2139631366241	0.373420505425425
rs1569723	as.factor.data_1...3..AC.11	0.894445768390353	0.629462209697742	1.25297623007305
rs1569723	as.factor.data_1...3..CC.11	1.19943207346542	0.513135329400787	2.4619334867499	0.705667085971308
rs1517352	as.factor.data_1...3..AC.12	0.966699222647893	0.690773136225357	1.35964834622946
rs1517352	as.factor.data_1...3..CC.12	0.92290538213798	0.57855445529575	1.44333226667526	0.940785570376671
rs1456896	as.factor.data_1...3..AG.59	0.838410300198103	0.59514282574837	1.16648476681932
rs1456896	as.factor.data_1...3..GG.63	0.474446698725032	0.141331494584485	1.18655278640111	0.20829089613923
rs1363907	as.factor.data_1...3..AG.60	1.72172225055755	0.857644736964905	3.95776987098185
rs1363907	as.factor.data_1...3..GG.64	1.69205187008979	0.853091860686304	3.85956938871783	0.307645370836393
rs1250546	as.factor.data_1...3..CT.61	1.78327604394992	0.991439678377405	3.49910310862466
rs1250546	as.factor.data_1...3..TT.76	1.60874270614921	0.891749781518583	3.1630736526748	0.154725250373858
rs1126510	as.factor.data_1...3..CT.62	0.939596671035684	0.512915950356679	1.84730614159391
rs1126510	as.factor.data_1...3..TT.77	0.679538311100353	0.37622127480954	1.32303177829885	0.106067482130308
rs1077773	as.factor.data_1...3..AG.61	1.05599194145662	0.761799681036124	1.46925087463587
rs1077773	as.factor.data_1...3..GG.65	0.885966349035784	0.529408483832688	1.43243697443309	0.764449401675897
rs1042058	as.factor.data_1...3..CT.63	0.893381866114757	0.628225517592437	1.27924898938623
rs1042058	as.factor.data_1...3..TT.78	1.11340153965703	0.731014249341772	1.68650594178964	0.521201030120732
rs1016883	as.factor.data_1...3..CT.64	0.707343519386907	0.492219770988987	0.998792456383426
rs1016883	as.factor.data_1...3..TT.79	0.564306646087642	0.195275597562792	1.2890599342987	0.0805733324855878
rs941823	as.factor.data_1...3..AG.62	3.09209776348146	0.927272473919612	19.2057706401139
rs941823	as.factor.data_1...3..GG.66	4.42914409568233	1.36354346783477	27.2151508634098	0.0067158583188651
rs925255	as.factor.data_1...3..AG.63	0.771675731109466	0.480418511807981	1.28088940971349
rs925255	as.factor.data_1...3..GG.67	0.742755374070423	0.463163367357622	1.2317092686888	0.499063252070664
rs921720	as.factor.data_1...3..CT.65	0.802530776653282	0.576971642916344	1.1181243216362
rs921720	as.factor.data_1...3..TT.80	0.701788571426734	0.438016305890155	1.09525883572773	0.233228083545756
rs917997	as.factor.data_1...3..AG.64	1.01241629220862	0.706770479195447	1.4655130384681
rs917997	as.factor.data_1...3..GG.68	0.736897429769278	0.469109100609103	1.15036514827851	0.241256233822838
rs913678	as.factor.data_1...3..CT.66	0.78406392577879	0.502259119635162	1.25392051487052
rs913678	as.factor.data_1...3..TT.81	1.17006369736768	0.754943861228561	1.86146247775632	0.0574697668758062
rs864745	as.factor.data_1...3..AG.65	0.976758953436514	0.698204643955469	1.36810149129578
rs864745	as.factor.data_1...3..GG.69	1.4476511656492	0.931148534690407	2.21296070562133	0.181232253139392
rs724016	as.factor.data_1...3..AG.66	0.797250167783003	0.573641701709868	1.11034219716807
rs724016	as.factor.data_1...3..GG.70	0.701206084065399	0.430401118996079	1.10946405035476	0.236715570517476
rs670523	as.factor.data_1...3..AG.67	0.935842283774038	0.615664093624903	1.45759588641551
rs670523	as.factor.data_1...3..GG.71	0.888754539349482	0.569291910790311	1.41358067484284	0.875666870880576
rs653178	as.factor.data_1...3..AG.68	1.4682169863246	1.06276009172868	2.03043100500113
rs653178	as.factor.data_1...3..GG.72	1.69732800667105	0.977528267115072	2.82692794446375	0.0291849695063049
rs630923	as.factor.data_1...3..AC.13	0.798247488380572	0.440592557604275	1.55383970054466
rs630923	as.factor.data_1...3..CC.13	1.11449089398729	0.629641854915201	2.13375024812628	0.125104421594509
rs564349	as.factor.data_1...3..AG.69	0.804785880630998	0.579814647935571	1.11573337052238
rs564349	as.factor.data_1...3..GG.73	0.892632822187746	0.543320026760724	1.4168791798083	0.427622207829982
rs561722	as.factor.data_1...3..AG.70	1.0979979276256	0.640165310896252	1.99605228870027
rs561722	as.factor.data_1...3..GG.74	1.17203698681633	0.688741784074922	2.11835925420502	0.824744034529035
rs529866	as.factor.data_1...3..CT.67	0.618529483184924	0.378525626960315	0.964524951446335
rs529866	as.factor.data_1...3..TT.82	0.683422043538	0.108141670566904	2.36756436325663	0.095152844542104
rs516246	as.factor.data_1...3..AG.71	0.781837789874863	0.482492538574308	1.31176275885667
rs516246	as.factor.data_1...3..GG.75	0.7093402926289	0.439290416450949	1.18734345711303	0.407220338984364
rs483905	as.factor.data_1...3..CT.68	0.873864502508807	0.629225839231191	1.20697484239154
rs483905	as.factor.data_1...3..TT.83	1.1945456728779	0.687074750668655	1.97874616526899	0.486067728567991
rs395157	as.factor.data_1...3..AG.72	0.67493800410322	0.479469040011627	0.952573619872306
rs395157	as.factor.data_1...3..GG.76	0.877989584867964	0.570638372307674	1.33306180258683	0.0713195724830293
rs254560	as.factor.data_1...3..CT.69	0.899068005759988	0.646532123266876	1.25240124842771
rs254560	as.factor.data_1...3..TT.84	0.855260984467421	0.53372567248132	1.33538180215	0.736101235464062
rs212388	as.factor.data_1...3..AG.73	1.04534329553784	0.655188391977397	1.72689604718035
rs212388	as.factor.data_1...3..GG.77	1.07442104292929	0.667038969957298	1.78887925306204	0.957535194189907
rs194749	as.factor.data_1...3..AG.74	0.798796499816747	0.572672998516254	1.10311372019578
rs194749	as.factor.data_1...3..GG.78	0.587940072678088	0.224387649179754	1.27227627234708	0.214125285464639
rs38904	as.factor.data_1...3..CT.70	0.977568977928868	0.657006560542403	1.48079188842012
rs38904	as.factor.data_1...3..TT.85	1.2014564403726	0.786896044107295	1.85826224049052	0.480023153001264
rs12103	as.factor.data_1...3..CT.71	0.934355957284455	0.63818289810907	1.38948632872537
rs12103	as.factor.data_1...3..TT.86	0.751664418746708	0.479705101965358	1.18162549209827	0.388211178302995

## Sheet: pvalueorderly
genotipo_	P_value_mult	Bonferroni 180*p	Bonferroni 180*p*2
rs1991866	5.38158e-20	9.68684e-18	1.93737e-17
rs7210086	0.000117474	0.0211454	0.0422907
rs6426833	0.000454017	0.0817231	0.163446
rs941823	0.00671586	1.20885	2.41771
rs6920220	0.00680234	1.22442	2.44884
rs4246215	0.00995637	1.79215	3.58429
rs7911264	0.0125197
rs2488389	0.0175531
rs11209026	0.019966
rs653178	0.029185
rs17085007	0.0304571
rs7134599	0.0315299
rs11612508	0.0351532
rs3091316	0.0352593
rs7011507	0.0357659
rs2382817	0.0411528
rs4845604	0.0416187
rs2284553	0.0474062
rs6679677	0.0474733
rs2823286	0.0475653
rs2836878	0.0500547
rs4836519	0.0515952
rs4722672	0.0539422
rs913678	0.0574698
rs9847710	0.0576896
rs3740415	0.0621973
rs7240004	0.0654464
rs395157	0.0713196
rs1016883	0.0805733
rs2266959	0.0823892
rs3853824	0.0889735
rs6586030	0.0899523
rs1728918	0.0917853
rs17694108	0.0920998
rs12568930	0.0936766
rs529866	0.0951528
rs3749171	0.102695
rs4911259	0.103412
rs1126510	0.106067
rs2472649	0.106547
rs9264942	0.120648
rs12722515	0.124932
rs630923	0.125104
rs2790216	0.147292
rs11739663	0.152988
rs10896794	0.153185
rs11672983	0.153271
rs1250546	0.154725
rs1748195	0.159102
rs9319943	0.163639
rs9286879	0.168938
rs11681525	0.169778
rs7015630	0.17874
rs864745	0.181232
rs2189234	0.191225
rs6871626	0.208072
rs1456896	0.208291
rs10758669	0.21247
rs6740462	0.21333
rs194749	0.214125
rs1893217	0.220529
rs3764147	0.224539
rs10781499	0.225031
rs6017342	0.227305
rs2816958	0.228074
rs921720	0.233228
rs724016	0.236716
rs4664304	0.239524
rs917997	0.241256
rs13126505	0.243422
rs17057051	0.253598
rs7758080	0.255975
rs3774959	0.259097
rs9525625	0.275108
rs6863411	0.276855
rs7954567	0.285645
rs11150589	0.286011
rs3197999	0.289654
rs4656958	0.301994
rs1363907	0.307645
rs7495132	0.317316
rs4743820	0.319328
rs6088765	0.319352
rs12663356	0.322332
rs13204742	0.335669
rs3851228	0.340154
rs7608910	0.345174
rs7404095	0.347193
rs8005161	0.347924
rs9491697	0.348865
rs3897478	0.351709
rs7657746	0.36433
rs3024505	0.367683
rs1728785	0.373421
rs11168249	0.378314
rs2412970	0.378524
rs12103	0.388211
rs10521318	0.405056
rs2155219	0.406987
rs516246	0.40722
rs2945412	0.414481
rs12994997	0.419226
rs11741861	0.421407
rs564349	0.427622
rs9297145	0.429256
rs6716753	0.43093
rs2413583	0.433121
rs10797432	0.433475
rs12946510	0.439945
rs7773324	0.44511
rs13204048	0.460866
rs11064881	0.461764
rs38904	0.480023
rs483905	0.486068
rs4728142	0.486071
rs7554511	0.493125
rs925255	0.499063
rs11583043	0.506326
rs2227564	0.508095
rs4256159	0.511766
rs11564258	0.514661
rs1042058	0.521201
rs4380874	0.525952
rs6651252	0.534725
rs6837335	0.546368
rs4703855	0.552622
rs2651244	0.5572
rs11230563	0.567302
rs10486483	0.570451
rs2073505	0.58147
rs1801274	0.582683
rs11010067	0.582745
rs11742570	0.584929
rs1734907	0.641074
rs6142618	0.647495
rs17391694	0.649154
rs4899554	0.649757
rs6568421	0.652276
rs2231884	0.657869
rs4246905	0.680121
rs6856616	0.682194
rs3116494	0.687301
rs1569723	0.705667
rs10865331	0.709321
rs12654812	0.713685
rs254560	0.736101
rs2111485	0.740776
rs4802307	0.7422
rs10761659	0.74274
rs1847472	0.753479
rs2930047	0.754467
rs1077773	0.764449
rs7236492	0.766212
rs10065637	0.788971
rs35320439	0.805645
rs2538470	0.811376
rs6592362	0.811985
rs10495903	0.816159
rs561722	0.824744
rs9358372	0.834782
rs35675666	0.839861
rs7702331	0.848459
rs17736589	0.865159
rs2024092	0.867827
rs6062504	0.869998
rs670523	0.875667
rs12942547	0.895927
rs28374715	0.902379
rs17695092	0.917444
rs4692386	0.927237
rs17293632	0.937956
rs1517352	0.940786
rs7555082	0.955644
rs212388	0.957535
rs10798069	0.961437
rs9557195	0.962576
rs17229285	0.969555
rs4409764	0.972489
rs11879191	0.985598
rs16967103	0.990707
rs35675666	1
rs35320439	1
rs28374715	1
rs17736589	1
rs17695092	1
rs17694108	1
rs17391694	1
rs17293632	1
rs17229285	1
rs17085007	1
rs17057051	1
rs16967103	1
rs13204742	1
rs13204048	1
rs13126505	1
rs12994997	1
rs12946510	1
rs12942547	1
rs12722515	1
rs12663356	1
rs12654812	1
rs12568930	1
rs11879191	1
rs11742570	1
rs11741861	1
rs11739663	1
rs11681525	1
rs11672983	1
rs11612508	1
rs11583043	1
rs11564258	1
rs11230563	1
rs11209026	1
rs11168249	1
rs11150589	1
rs11064881	1
rs11010067	1
rs10896794	1
rs10865331	1
rs10798069	1
rs10797432	1
rs10781499	1
rs10761659	1
rs10758669	1
rs10521318	1
rs10495903	1
rs10486483	1
rs10065637	1
rs9847710	1
rs9557195	1
rs9525625	1
rs9491697	1
rs9358372	1
rs9319943	1
rs9297145	1
rs9286879	1
rs9264942	1
rs8005161	1
rs7954567	1
rs7911264	1
rs7773324	1
rs7758080	1
rs7702331	1
rs7657746	1
rs7608910	1
rs7555082	1
rs7554511	1
rs7495132	1
rs7404095	1
rs7240004	1
rs7236492	1
rs7210086	1
rs7134599	1
rs7015630	1
rs7011507	1
rs6920220	1
rs6871626	1
rs6863411	1
rs6856616	1
rs6837335	1
rs6740462	1
rs6716753	1
rs6679677	1
rs6651252	1
rs6592362	1
rs6586030	1
rs6568421	1
rs6426833	1
rs6142618	1
rs6088765	1
rs6062504	1
rs6017342	1
rs4911259	1
rs4899554	1
rs4845604	1
rs4836519	1
rs4802307	1
rs4743820	1
rs4728142	1
rs4722672	1
rs4703855	1
rs4692386	1
rs4664304	1
rs4656958	1
rs4409764	1
rs4380874	1
rs4256159	1
rs4246905	1
rs4246215	1
rs3897478	1
rs3853824	1
rs3851228	1
rs3774959	1
rs3764147	1
rs3749171	1
rs3740415	1
rs3197999	1
rs3116494	1
rs3091316	1
rs3024505	1
rs2945412	1
rs2930047	1
rs2836878	1
rs2823286	1
rs2816958	1
rs2790216	1
rs2651244	1
rs2538470	1
rs2488389	1
rs2472649	1
rs2413583	1
rs2412970	1
rs2382817	1
rs2284553	1
rs2266959	1
rs2231884	1
rs2227564	1
rs2189234	1
rs2155219	1
rs2111485	1
rs2073505	1
rs2024092	1
rs1991866	1
rs1893217	1
rs1847472	1
rs1801274	1
rs1748195	1
rs1734907	1
rs1728918	1
rs1728785	1
rs1569723	1
rs1517352	1
rs1456896	1
rs1363907	1
rs1250546	1
rs1126510	1
rs1077773	1
rs1042058	1
rs1016883	1
rs941823	1
rs925255	1
rs921720	1
rs917997	1
rs913678	1
rs864745	1
rs724016	1
rs670523	1
rs653178	1
rs630923	1
rs564349	1
rs561722	1
rs529866	1
rs516246	1
rs483905	1
rs395157	1
rs254560	1
rs212388	1
rs194749	1
rs38904	1
rs12103	1
