# Supplementary material for: Amerindian ancestry proportion as a risk factor for inflammatory bowel diseases: results from a Latin American Andean cohort
Source: Front Med (Lausanne). 2023 Oct 27;10:1258395. doi: 10.3389/fmed.2023.1258395 (PMC10642057; doi:10.3389/fmed.2023.1258395)
Supplement: Supplementary file 6 [file Data_Sheet_5.xlsx]

## Sheet: Hoja 1 - rs7210086
extracted from GWAS catalog https://www.ebi.ac.uk/gwas/variants/rs7210086 consulted 18 january 2023
rs7210086	17:72645559-72645559	0	intergenic_variant	undefined	undefined	Ulcerative colitis;	Digestive system disorder	Ensembl
Variation ID	Location	Distance from rs7210086	Consequence Type	r2	D'	Phenotypes	GWAS_Trait_Category	Source
rs72849449	17:72642366-72642366	-3193	intergenic_variant	0.960349	1.000000		No trait reported	Ensembl
rs72849451	17:72642426-72642426	-3133	intergenic_variant	0.960349	1.000000		No trait reported	Ensembl
rs72849448	17:72642184-72642184	-3375	intergenic_variant	0.960349	1.000000		No trait reported	Ensembl
rs17780256	17:72646784-72646784	1225	3_prime_UTR_variant	0.960349	1.000000	Chronic inflammatory diseases (ankylosing spondylitis, Crohn's disease, psoriasis, primary sclerosing cholangitis, ulcerative colitis) (pleiotropy);Inflammatory bowel disease;Inflammatory bowel disease;Ulcerative colitis;Ulcerative colitis	Digestive system disorder	GWAS
rs4072601	17:72645188-72645188	-371	intergenic_variant	0.882580	1.000000		No trait reported	Ensembl
rs8074064	17:72643162-72643162	-2397	intron_variant	0.844443	0.999999		No trait reported	Ensembl
rs8073111	17:72643248-72643248	-2311	intron_variant	0.844443	0.999999		No trait reported	Ensembl
rs8073117	17:72643257-72643257	-2302	intron_variant	0.844443	0.999999		No trait reported	Ensembl
rs8072795	17:72643045-72643045	-2514	intron_variant	0.844443	0.999999		No trait reported	Ensembl
rs7214193	17:72645726-72645726	167	intergenic_variant	0.828944	0.999998		No trait reported	Ensembl
rs61463201	17:72640812-72640812	-4747	regulatory_region_variant	0.828944	0.999998		No trait reported	Ensembl
rs143980372	17:72640593-72640612	-4966	TF_binding_site_variant	0.806792	0.999999		No trait reported	Ensembl
rs58953467	17:72640841-72640841	-4718	TF_binding_site_variant	0.788261	0.957866		No trait reported	Ensembl
rs60947290	17:72640805-72640805	-4754	regulatory_region_variant	0.788261	0.957866		No trait reported	Ensembl
rs8073267	17:72643375-72643375	-2184	intron_variant	0.773471	1.000000		No trait reported	Ensembl
rs4331375	17:72643943-72643943	-1616	non_coding_transcript_exon_variant	0.773471	1.000000		No trait reported	Ensembl
rs6501558	17:72643349-72643349	-2210	intron_variant	0.773471	1.000000		No trait reported	Ensembl
rs3935122	17:72645176-72645176	-383	intergenic_variant	0.773471	1.000000		No trait reported	Ensembl
rs72849443	17:72641298-72641298	-4261	intergenic_variant	0.732865	0.956859		No trait reported	Ensembl
rs4075985	17:72644734-72644734	-825	regulatory_region_variant	0.657891	0.999997		No trait reported	Ensembl
rs4072716	17:72644794-72644794	-765	regulatory_region_variant	0.657891	0.999997		No trait reported	Ensembl
rs56984504	17:72641066-72641069	-4493	regulatory_region_variant	0.657891	0.999997		No trait reported	Ensembl
rs3935123	17:72645044-72645044	-515	intergenic_variant	0.657891	0.999997		No trait reported	Ensembl
rs17780195	17:72628050-72628050	-17509	intron_variant	0.642568	0.833393		No trait reported	Ensembl
rs17780189	17:72627892-72627892	-17667	intron_variant	0.642568	0.833393		No trait reported	Ensembl
rs72849437	17:72634985-72634985	-10574	intron_variant	0.642129	0.833109		No trait reported	Ensembl
rs112592783	17:72637486-72637486	-8073	intron_variant	0.642129	0.833109		No trait reported	Ensembl
rs72849445	17:72641846-72641846	-3713	intergenic_variant	0.617694	0.953960		No trait reported	Ensembl
rs76126194	17:72642585-72642585	-2974	intergenic_variant	0.617694	0.953960		No trait reported	Ensembl
rs4606756	17:72643178-72643178	-2381	intron_variant	0.617694	0.953960		No trait reported	Ensembl
rs72849444	17:72641666-72641666	-3893	intergenic_variant	0.617694	0.953960		No trait reported	Ensembl
rs113885955	17:72641651-72641651	-3908	intergenic_variant	0.617694	0.953960		No trait reported	Ensembl
rs113025819	17:72642028-72642028	-3531	intergenic_variant	0.617694	0.953960		No trait reported	Ensembl
rs4485409	17:72644242-72644242	-1317	non_coding_transcript_exon_variant	0.617500	0.953810		No trait reported	Ensembl
rs4395115	17:72644243-72644243	-1316	non_coding_transcript_exon_variant	0.617500	0.953810		No trait reported	Ensembl
rs11077617	17:72651250-72651250	5691	intron_variant	0.277205	0.557732		No trait reported	Ensembl
rs116956401	17:72623208-72623208	-22351	intron_variant	0.263582	0.999996		No trait reported	Ensembl
rs11657109	17:72624975-72624975	-20584	intron_variant	0.232394	0.918814		No trait reported	Ensembl
rs111800738	17:72640508-72640508	-5051	TF_binding_site_variant	0.221321	0.917070		No trait reported	Ensembl
rs112860966	17:72640533-72640533	-5026	TF_binding_site_variant	0.215522	0.915170		No trait reported	Ensembl
rs4597360	17:72643976-72643976	-1583	non_coding_transcript_exon_variant	0.210803	0.999948		No trait reported	Ensembl
rs1126967	17:72646603-72646603	1044	3_prime_UTR_variant	0.206210	0.999931		No trait reported	Ensembl
rs3840060	17:72646594-72646594	1035	3_prime_UTR_variant	0.206210	0.999931		No trait reported	Ensembl
rs56342858	17:72640429-72640429	-5130	non_coding_transcript_exon_variant	0.198857	0.908946		No trait reported	Ensembl
rs7223986	17:72660591-72660591	15032	intron_variant	0.190029	0.554061		No trait reported	Ensembl
rs4371197	17:72620715-72620715	-24844	intron_variant	0.188866	0.601497		No trait reported	Ensembl
rs12601932	17:72621604-72621604	-23955	intron_variant	0.188866	0.601497		No trait reported	Ensembl
rs78986891	17:72621163-72621163	-24396	intron_variant	0.188866	0.601497		No trait reported	Ensembl
rs16977300	17:72623408-72623408	-22151	intron_variant	0.188866	0.601497		No trait reported	Ensembl
rs4289037	17:72621357-72621357	-24202	intron_variant	0.174492	0.899803		No trait reported	Ensembl
rs72849446	17:72641859-72641859	-3700	intergenic_variant	0.160246	0.891214		No trait reported	Ensembl
rs9906859	17:72628141-72628141	-17418	intron_variant	0.149918	0.890912		No trait reported	Ensembl
rs35737633	17:72669057-72669057	23498	intron_variant	0.137478	0.428734		No trait reported	Ensembl
rs117724951	17:72641295-72641295	-4264	intergenic_variant	0.113856	0.999994		No trait reported	Ensembl
rs1126965	17:72646651-72646651	1092	3_prime_UTR_variant	0.097062	0.999976		No trait reported	Ensembl
rs1126966	17:72646637-72646637	1078	3_prime_UTR_variant	0.094671	0.999990		No trait reported	Ensembl
rs4793460	17:72622702-72622702	-22857	intron_variant	0.092142	0.354570		No trait reported	Ensembl
rs11871247	17:72651900-72651900	6341	intron_variant	0.089075	0.775726		No trait reported	Ensembl
rs78808407	17:72627191-72627191	-18368	intron_variant	0.084915	0.999993		No trait reported	Ensembl
rs144598084	17:72625574-72625574	-19985	intron_variant	0.084915	0.999993		No trait reported	Ensembl
rs138906946	17:72633211-72633211	-12348	intron_variant	0.084915	0.999993		No trait reported	Ensembl
rs79756729	17:72647277-72647277	1718	3_prime_UTR_variant	0.084915	0.999993		No trait reported	Ensembl
rs17182512	17:72622953-72622953	-22606	intron_variant	0.084915	0.999993		No trait reported	Ensembl
rs74479088	17:72622710-72622710	-22849	intron_variant	0.084915	0.999993		No trait reported	Ensembl
rs17182525	17:72629348-72629348	-16211	intron_variant	0.084915	0.999993		No trait reported	Ensembl
rs17780232	17:72645170-72645170	-389	intergenic_variant	0.084915	0.999993		No trait reported	Ensembl
rs74503697	17:72640244-72640244	-5315	intron_variant	0.084915	0.999993		No trait reported	Ensembl
rs12948270	17:72644033-72644033	-1526	non_coding_transcript_exon_variant	0.076836	0.999986		No trait reported	Ensembl
rs5821920	17:72649645-72649659	4086	intron_variant	0.065376	0.852293		No trait reported	Ensembl
rs28516606	17:72636553-72636553	-9006	intron_variant	0.061053	0.999975		No trait reported	Ensembl
rs16977302	17:72631291-72631291	-14268	intron_variant	0.061053	0.999975		No trait reported	Ensembl
rs12952458	17:72653851-72653851	8292	intron_variant	0.060019	0.731073		No trait reported	Ensembl
rs75600865	17:72644266-72644266	-1293	non_coding_transcript_exon_variant	0.059208	0.999979		No trait reported	Ensembl
rs111683564	17:72641957-72641957	-3602	intergenic_variant	0.059208	0.999979		No trait reported	Ensembl
rs4072715	17:72644687-72644687	-872	regulatory_region_variant	0.059208	0.999979		No trait reported	Ensembl
rs55880522	17:72651717-72651717	6158	intron_variant	0.059201	0.999916		No trait reported	Ensembl
rs4538052	17:72648317-72648317	2758	intron_variant	0.059032	0.447562		No trait reported	Ensembl
rs183980466	17:72635467-72635467	-10092	intron_variant	0.056295	0.999991		No trait reported	Ensembl
rs11654653	17:72632321-72632321	-13238	intron_variant	0.052080	0.999970		No trait reported	Ensembl
rs78177342	17:72644293-72644293	-1266	non_coding_transcript_exon_variant	0.052080	0.999970		No trait reported	Ensembl
